# Supplementary material for: Comparative transcriptome analysis between inbred and hybrids reveals molecular insights into yield heterosis of upland cotton
Source: BMC Plant Biol. 2020 May 27;20:239. doi: 10.1186/s12870-020-02442-z (PMC7251818; doi:10.1186/s12870-020-02442-z)
Supplement: Supplementary file 16 — Additional file 16: Table S3. Most enriched GO terms for parent like expressed DEGs of high, medium, and low hybrids. [file 12870_2020_2442_MOESM16_ESM.xlsx]

## Sheet: High hybrid
	Most enriched GO terms for parent like expressed DEGs of high hybrid
	Sample	GO_ID	GO_Term	GO_function	GO_class	S gene number	TS gene number	B gene number	TB gene number	p-value
	Leaf	GO:0008150	Biological process	biological_process	2	179	984	9117	57473	0.025815
		GO:0016021	Membrane	cellular_component	6	167	984	8399	57473	0.020927
		GO:0005515	Protein binding	molecular_function	4	100	984	4977	57473	0.053651
		GO:0005739	Mitochondrion	cellular_component	9	97	984	4512	57473	0.012578
		GO:0005524	ATP binding	molecular_function	9	83	984	3851	57473	0.019039
		GO:0005576	Extracellular region	cellular_component	3	64	984	3030	57473	0.050573
	Flower buds	GO:0005886	Plasma membrane	cellular_component	5	297	1705	7986	57473	1.95e-05
		GO:0016021	Component of membrane	cellular_component	6	282	1705	8399	57473	0.013177
		GO:0005524	ATP binding	molecular_function	9	159	1705	3851	57473	1.69e-05
		GO:0005576	Extracellular region	cellular_component	3	144	1705	3030	57473	2.14e-08
		GO:0016020	Membrane	cellular_component	3	113	1705	2985	57473	0.005093
		GO:0005794	Golgi apparatus	cellular_component	9	94	1705	2563	57473	0.021207
	1DPA ovule	GO:0005634	Nucleus	cellular_component	9	452	1338	17788	57473	0.013093
		GO:0005886	Plasma membrane	cellular_component	5	248	1338	7986	57473	1.07e-06
		GO:0005737	Cytoplasm	cellular_component	7	230	1338	8279	57473	0.002287
		GO:0005515	Protein binding	molecular_function	4	149	1338	4977	57473	0.000958
		GO:0006355	DNA-templated	biological_process	11	139	1338	4953	57473	0.012674
		GO:0005524	ATP binding	molecular_function	9	138	1338	3851	57473	3.59e-07

## Sheet: Medium hybrid
		Most enriched GO terms for parent like expressed of medium hybrid
		Sample	GO_ID	GO_Term	GO_function	GO_class	S gene number	TS gene number	B gene number	TB gene number	p-value
		Leaf	GO:0009507	Chloroplast	cellular_component	10	155	1160	6297	57473	0.005538
			GO:0005524	ATP binding	molecular_function	9	93	1160	3851	57473	0.042556
			GO:0005576	Extracellular region	cellular_component	3	82	1160	3030	57473	0.004711
			GO:0004674	Protein kinase activity	molecular_function	8	65	1160	2411	57473	0.011949
			GO:0006952	Defense response	biological_process	5	46	1160	1362	57473	0.000582
			GO:0005618	Cell wall	cellular_component	6	33	1160	1022	57473	0.006277
		Flower buds	GO:0008150	Biological process	biological_process	2	200	1101	9117	57473	0.020587
			GO:0003674	Molecular function	molecular_function	2	198	1101	8743	57473	0.006291
			GO:0016021	Membrane	cellular_component	6	183	1101	8399	57473	0.032999
			GO:0009507	Chloroplast	cellular_component	10	162	1101	6297	57473	6.57e-05
			GO:0005515	Protein binding	molecular_function	4	115	1101	4977	57473	0.021192
			GO:0005524	ATP binding	molecular_function	9	90	1101	3851	57473	0.0305
		1DPA ovule	GO:0008150	Biological process	biological_process	2	180	957	9117	57473	0.007659
			GO:0009507	Chloroplast	cellular_component	10	125	957	6297	57473	0.022112
			GO:0005739	Mitochondrion	cellular_component	9	99	957	4512	57473	0.003158
			GO:0005515	Protein binding	molecular_function	4	98	957	4977	57473	0.047565
			GO:0005576	Extracellular region	cellular_component	3	68	957	3030	57473	0.008374
			GO:0008270	Zinc ion binding	molecular_function	8	51	957	2409	57473	0.049402

## Sheet: Low hybrid
			Most enriched GO terms for parent like expressed DEGs of Low hybrid
			Sample	GO_ID	GO_Term	GO_function	GO_class	S gene number	TS gene number	B gene number	TB gene number	p-value
			Leaf	GO:0005524	ATP binding	molecular_function	9	107	1223	3851	57473	0.003082
				GO:0004674	Protein kinase activity	molecular_function	8	64	1223	2411	57473	0.042795
				GO:0016301	Kinase activity	molecular_function	6	54	1223	1812	57473	0.009037
				GO:0003735	Constituent of ribosome	molecular_function	4	43	1223	1168	57473	0.000447
				GO:0005618	Cell wall	cellular_component	6	37	1223	1022	57473	0.001441
				GO:0007169	Kinase signaling	biological_process	9	35	1223	418	57473	9.62e-12
			Flower buds	GO:0008150	Biological process	biological_process	2	150	776	9117	57473	0.005321
				GO:0016021	Component of membrane	cellular_component	6	132	776	8399	57473	0.033977
				GO:0009507	Chloroplast	cellular_component	10	103	776	6297	57473	0.023773
				GO:0005739	Mitochondrion	cellular_component	9	79	776	4512	57473	0.011066
				GO:0005524	ATP binding	molecular_function	9	67	776	3851	57473	0.020881
				GO:0016020	Membrane	cellular_component	3	52	776	2985	57473	0.037899
			1DPA ovule	GO:0005886	plasma membrane	cellular_component	5	315	2018	7986	57473	0.013686
				GO:0006355	DNA-templated	biological_process	11	198	2018	4953	57473	0.030087
				GO:0005739	Mitochondrion	cellular_component	9	182	2018	4512	57473	0.027705
				GO:0005524	ATP binding	molecular_function	9	172	2018	3851	57473	0.000732
				GO:0006468	Protein phosphorylation	biological_process	8	97	2018	2211	57473	0.015249
				GO:0016301	Kinase activity	molecular_function	6	88	2018	1812	57473	0.00155
