# Supplementary material for: Comparative transcriptome analysis between inbred and hybrids reveals molecular insights into yield heterosis of upland cotton
Source: BMC Plant Biol. 2020 May 27;20:239. doi: 10.1186/s12870-020-02442-z (PMC7251818; doi:10.1186/s12870-020-02442-z)
Supplement: Supplementary file 17 — Additional file 17: Table S4. Most enriched pathways for parent like expressed DEGs of high, medium, and low hybrids. [file 12870_2020_2442_MOESM17_ESM.xlsx]

## Sheet: High hybrid
	Most enriched pathways forparent like expressed DEGs of high hybrid
	Sample	Pathway_id	Pathway_name	S gene number	TS gene number	B gene number	TB gene number	p-value
	Leaf	Ko00500	Starch and sucrose metabolism	51	567	1933	32273	0.002617
		Ko04144	Endocytosis	39	567	1579	32273	0.021178
		Ko00480	Glutathione metabolism	13	567	329	32273	0.005861
		Ko00904	Diterpenoid biosynthesis	8	567	183	32273	0.016024
		Ko00510	N-Glycan biosynthesis	8	567	209	32273	0.032137
	Flower buds	Ko00500	Starch and sucrose metabolism	116	1040	1933	32273	7.65e-11
		Ko00040	Pentose and glucuronate interconversions	54	1040	681	32273	1.55e-09
		Ko04144	Endocytosis	65	1040	1579	32273	0.026432
		Ko01200	Carbon metabolism	53	1040	1182	32273	0.010226
		Ko00190	Oxidative phosphorylation	39	1040	892	32273	0.034768
	1DPA ovule	Ko04626	Plant-pathogen interaction	124	811	2962	32273	1.07e-08
		Ko04075	Plant hormone signal transduction	101	811	2662	32273	2.13e-05
		Ko00520	Amino and nucleotide sugar metabolism	35	811	1011	32273	0.036398
		Ko00053	Ascorbate and aldarate metabolism	19	811	406	32273	0.007567
		Ko00410	beta-Alanine metabolism	15	811	324	32273	0.017888

## Sheet: Medium hybrid
			Most enriched pathways for parent like expressed DEGs of medium hybrid
			Sample	Pathway_id	Pathway_name	S gene number	TS gene number	B gene number	TB gene number	p-value
			Leaf	Ko00500	Starch and sucrose metabolism	58	702	1933	32273	0.008536
				Ko00561	Glycerolipid metabolism	23	702	622	32273	0.010193
				Ko00900	Terpenoid backbone biosynthesis	19	702	287	32273	2.01e-05
				Ko00053	Ascorbate and aldarate metabolism	22	702	406	32273	9.65e-05
				Ko00380	Tryptophan metabolism	18	702	376	32273	0.001657
			Flower buds	Ko00500	Starch and sucrose metabolism	71	635	1933	32273	3.38e-07
				Ko04075	Plant hormone signal transduction	72	635	2662	32273	0.00376
				Ko00040	Pentose and glucuronate interconversions	25	635	681	32273	0.002376
				Ko00945	Diarylheptanoid and gingerol biosynthesis	14	635	299	32273	0.002617
				Ko00480	Glutathione metabolism	12	635	329	32273	0.030838
			1DPA ovule	Ko00500	Starch and sucrose metabolism	52	563	1933	32273	0.001366
				Ko00561	Glycerolipid metabolism	17	563	622	32273	0.047409
				Ko04070	Phosphatidylinositol signaling system	13	563	379	32273	0.016602
				Ko00910	Nitrogen metabolism	7	563	159	32273	0.021942
				Ko00591	Linoleic acid metabolism	7	563	100	32273	0.001876

## Sheet: Low hybrid
			Most enriched pathways for parent like expressed DEGs of low hybrid
			Sample	Pathway_id	Pathway_name	S gene number	TS gene number	B gene number	TB gene number	p-value
			Leaf	Ko00500	Starch and sucrose metabolism	62	709	1933	32273	0.001922
				Ko00945	Diarylheptanoid and gingerol biosynthesis	15	709	299	32273	0.002757
				Ko03010	Ribosome	45	709	1351	32273	0.003982
				Ko04070	Phosphatidylinositol signaling system	15	709	379	32273	0.021472
				Ko00053	Ascorbate and aldarate metabolism	15	709	406	32273	0.036214
			Flower buds	Ko00500	Starch and sucrose metabolism	63	441	1933	32273	1.44e-10
				Ko04075	Plant hormone signal transduction	54	441	2662	32273	0.002326
				Ko03010	Ribosome	29	441	1351	32273	0.011685
				Ko00040	Pentose and glucuronate interconversions	18	441	681	32273	0.006377
				Ko04140	Regulation of autophagy	11	441	267	32273	0.001212
			1DPA ovule	Ko04626	Plant-pathogen interaction	137	1211	2962	32273	0.00608
				Ko04075	Plant hormone signal transduction	121	1211	2662	32273	0.015893
				Ko00500	Starch and sucrose metabolism	87	1211	1933	32273	0.04512
				Ko04141	Protein processing	68	1211	1412	32273	0.021702
				Ko03010	Ribosome	68	1211	1351	32273	0.008954
