# Supplementary material for: Comparative transcriptome analysis between inbred and hybrids reveals molecular insights into yield heterosis of upland cotton
Source: BMC Plant Biol. 2020 May 27;20:239. doi: 10.1186/s12870-020-02442-z (PMC7251818; doi:10.1186/s12870-020-02442-z)
Supplement: Supplementary file 20 — Additional file 20: Table S7. List and weightage of co-expressed SCY-QTLs mapped genes from blue module. [file 12870_2020_2442_MOESM20_ESM.xlsx]

## Sheet: Sheet1
	List and weighted of co-expressed SCY-QTLs mapped genes from blue module
	FromNode	ToNode	Weight	Direction
	Gh_D07G1312	Gh_A03G1024	0.576202	undirected
	Gh_A08G2210	Gh_D07G1312	0.665426	undirected
	Gh_A12G2183	Gh_D07G1312	0.721753	undirected
	Gh_D07G1312	Gh_D08G1440	0.707194	undirected
	Gh_A08G2210	Gh_D08G1440	0.762931	undirected
	Gh_A12G2183	Gh_D08G1440	0.747196	undirected
	Gh_D08G1440	Gh_A03G1024	0.674266	undirected
	Gh_A08G2210	Gh_A03G1024	0.583296	undirected
	Gh_A12G2183	Gh_A03G1024	0.679293	undirected
	Gh_A08G2199	Gh_D05G0202	0.346585	undirected
	Gh_A03G1024	Gh_A01G0026	0.664882	undirected
	Gh_D07G1312	Gh_A01G0026	0.704915	undirected
	Gh_D08G1440	Gh_A01G0026	0.727683	undirected
	Gh_A12G2183	Gh_A01G0026	0.73367	undirected
	Gh_A08G2210	Gh_A01G0026	0.755995	undirected
	Gh_A03G1024	Gh_A01G0049	0.631132	undirected
	Gh_D07G1312	Gh_A01G0049	0.675421	undirected
	Gh_D08G1440	Gh_A01G0049	0.69842	undirected
	Gh_A12G2183	Gh_A01G0049	0.713659	undirected
	Gh_A08G2210	Gh_A01G0049	0.715642	undirected
	Gh_D07G1312	Gh_A01G0556	0.69288	undirected
	Gh_D08G1440	Gh_A01G0556	0.720395	undirected
	Gh_A08G2210	Gh_A01G0556	0.692331	undirected
	Gh_A03G1024	Gh_A01G0556	0.652222	undirected
	Gh_A12G2183	Gh_A01G0556	0.705461	undirected
	Gh_D05G0202	Gh_A01G0620	0.428547	undirected
	Gh_D08G1467	Gh_A01G0620	0.434722	undirected
	Gh_A03G0889	Gh_A01G0620	0.500321	undirected
	Gh_A08G2199	Gh_A01G0620	0.460216	undirected
	Gh_D07G1312	Gh_A01G0894	0.650246	undirected
	Gh_D08G1440	Gh_A01G0894	0.681671	undirected
	Gh_A08G2210	Gh_A01G0894	0.686605	undirected
	Gh_A03G1024	Gh_A01G0894	0.614815	undirected
	Gh_A12G2183	Gh_A01G0894	0.673131	undirected
	Gh_D07G1312	Gh_A01G1083	0.70256	undirected
	Gh_D08G1440	Gh_A01G1083	0.726574	undirected
	Gh_A08G2210	Gh_A01G1083	0.754897	undirected
	Gh_A03G1024	Gh_A01G1083	0.665077	undirected
	Gh_A12G2183	Gh_A01G1083	0.728678	undirected
	Gh_D07G1312	Gh_A01G1575	0.65499	undirected
	Gh_D08G1440	Gh_A01G1575	0.691867	undirected
	Gh_A12G2183	Gh_A01G1575	0.71501	undirected
	Gh_A08G2210	Gh_A01G1575	0.690515	undirected
	Gh_A08G2210	Gh_A01G1675	0.754016	undirected
	Gh_A03G1024	Gh_A01G1675	0.662412	undirected
	Gh_D07G1312	Gh_A01G1675	0.698643	undirected
	Gh_D08G1440	Gh_A01G1675	0.742191	undirected
	Gh_A12G2183	Gh_A01G1675	0.755149	undirected
	Gh_A08G2210	Gh_A01G1821	0.730673	undirected
	Gh_A03G1024	Gh_A01G1821	0.649575	undirected
	Gh_D07G1312	Gh_A01G1821	0.68764	undirected
	Gh_D08G1440	Gh_A01G1821	0.717387	undirected
	Gh_A12G2183	Gh_A01G1821	0.703732	undirected
	Gh_D08G1440	Gh_A02G0031	0.636052	undirected
	Gh_A12G2183	Gh_A02G0031	0.628642	undirected
	Gh_A08G2210	Gh_A02G0031	0.639109	undirected
	Gh_A08G2210	Gh_A02G0232	0.6681	undirected
	Gh_D07G1312	Gh_A02G0232	0.657816	undirected
	Gh_D08G1440	Gh_A02G0232	0.756056	undirected
	Gh_A12G2183	Gh_A02G0232	0.761743	undirected
	Gh_A08G2210	Gh_A02G0287	0.660455	undirected
	Gh_D07G1312	Gh_A02G0287	0.61501	undirected
	Gh_D08G1440	Gh_A02G0287	0.646703	undirected
	Gh_A12G2183	Gh_A02G0287	0.660014	undirected
	Gh_A08G2210	Gh_A02G0485	0.636125	undirected
	Gh_D07G1312	Gh_A02G0485	0.62883	undirected
	Gh_D08G1440	Gh_A02G0485	0.729415	undirected
	Gh_A12G2183	Gh_A02G0485	0.733009	undirected
	Gh_A08G2199	Gh_A02G0750	0.475119	undirected
	Gh_A03G0889	Gh_A02G0750	0.491299	undirected
	Gh_D08G1467	Gh_A02G0750	0.462225	undirected
	Gh_A08G2210	Gh_A02G0869	0.61913	undirected
	Gh_A12G2183	Gh_A02G0869	0.618398	undirected
	Gh_D08G1440	Gh_A02G0869	0.620313	undirected
	Gh_A08G2210	Gh_A02G0983	0.677289	undirected
	Gh_A12G2183	Gh_A02G0983	0.656494	undirected
	Gh_D07G1312	Gh_A02G0983	0.645134	undirected
	Gh_D08G1440	Gh_A02G0983	0.664625	undirected
	Gh_A08G2210	Gh_A02G1127	0.746221	undirected
	Gh_A12G2183	Gh_A02G1127	0.749899	undirected
	Gh_A03G1024	Gh_A02G1127	0.657049	undirected
	Gh_D07G1312	Gh_A02G1127	0.691117	undirected
	Gh_D08G1440	Gh_A02G1127	0.73684	undirected
	Gh_A03G1024	Gh_A02G1130	0.662732	undirected
	Gh_D07G1312	Gh_A02G1130	0.702055	undirected
	Gh_D08G1440	Gh_A02G1130	0.725893	undirected
	Gh_A12G2183	Gh_A02G1130	0.74157	undirected
	Gh_A08G2210	Gh_A02G1130	0.753972	undirected
	Gh_A08G2210	Gh_A02G1135	0.677288	undirected
	Gh_A12G2183	Gh_A02G1135	0.662594	undirected
	Gh_A03G1024	Gh_A02G1135	0.605487	undirected
	Gh_D07G1312	Gh_A02G1135	0.640588	undirected
	Gh_D08G1440	Gh_A02G1135	0.671414	undirected
	Gh_A08G2210	Gh_A02G1164	0.662539	undirected
	Gh_A12G2183	Gh_A02G1164	0.766884	undirected
	Gh_D07G1312	Gh_A02G1164	0.662681	undirected
	Gh_D08G1440	Gh_A02G1164	0.758805	undirected
	Gh_A08G2210	Gh_A02G1191	0.75882	undirected
	Gh_A12G2183	Gh_A02G1191	0.752818	undirected
	Gh_A03G1024	Gh_A02G1191	0.666781	undirected
	Gh_D07G1312	Gh_A02G1191	0.705547	undirected
	Gh_D08G1440	Gh_A02G1191	0.738182	undirected
	Gh_A03G1024	Gh_A02G1573	0.659583	undirected
	Gh_D07G1312	Gh_A02G1573	0.694111	undirected
	Gh_D08G1440	Gh_A02G1573	0.739195	undirected
	Gh_A12G2183	Gh_A02G1573	0.751816	undirected
	Gh_A08G2210	Gh_A02G1573	0.749927	undirected
	Gh_D07G1312	Gh_A02G1811	0.616242	undirected
	Gh_D08G1440	Gh_A02G1811	0.644001	undirected
	Gh_D08G1440	Gh_A02G1811	0.616286	undirected
	Gh_A08G2210	Gh_A02G1811	0.644724	undirected
	Gh_A08G2210	Gh_A02G1811	0.618008	undirected
	Gh_A12G2183	Gh_A02G1811	0.641455	undirected
	Gh_A12G2183	Gh_A02G1811	0.624342	undirected
	Gh_A08G2210	Gh_A03G0125	0.773283	undirected
	Gh_A12G2183	Gh_A03G0125	0.737749	undirected
	Gh_A03G1024	Gh_A03G0125	0.681587	undirected
	Gh_D07G1312	Gh_A03G0125	0.720507	undirected
	Gh_D08G1440	Gh_A03G0125	0.745592	undirected
	Gh_D05G0202	Gh_A03G0291	0.428561	undirected
	Gh_A08G2199	Gh_A03G0291	0.479725	undirected
	Gh_A03G0889	Gh_A03G0291	0.498362	undirected
	Gh_D08G1467	Gh_A03G0291	0.449694	undirected
	Gh_A03G0889	Gh_A03G0370	0.499034	undirected
	Gh_D08G1467	Gh_A03G0370	0.433217	undirected
	Gh_A08G2199	Gh_A03G0485	0.452584	undirected
	Gh_A03G0889	Gh_A03G0485	0.481386	undirected
	Gh_A08G2210	Gh_A03G0508	0.632779	undirected
	Gh_A12G2183	Gh_A03G0508	0.63009	undirected
	Gh_D08G1440	Gh_A03G0508	0.632444	undirected
	Gh_A08G2210	Gh_A03G0527	0.756218	undirected
	Gh_A12G2183	Gh_A03G0527	0.752795	undirected
	Gh_A03G1024	Gh_A03G0527	0.664891	undirected
	Gh_D07G1312	Gh_A03G0527	0.701424	undirected
	Gh_D08G1440	Gh_A03G0527	0.739377	undirected
	Gh_A08G2210	Gh_A03G0538	0.750493	undirected
	Gh_A12G2183	Gh_A03G0538	0.7565	undirected
	Gh_A03G1024	Gh_A03G0538	0.659599	undirected
	Gh_D07G1312	Gh_A03G0538	0.695294	undirected
	Gh_D08G1440	Gh_A03G0538	0.743841	undirected
	Gh_D07G1312	Gh_A03G0884	0.699854	undirected
	Gh_D08G1440	Gh_A03G0884	0.725579	undirected
	Gh_A08G2210	Gh_A03G0884	0.754575	undirected
	Gh_A12G2183	Gh_A03G0884	0.740068	undirected
	Gh_A03G1024	Gh_A03G0884	0.666047	undirected
	Gh_D07G1312	Gh_A03G1061	0.702162	undirected
	Gh_D08G1440	Gh_A03G1061	0.739782	undirected
	Gh_A08G2210	Gh_A03G1061	0.755708	undirected
	Gh_A03G1024	Gh_A03G1061	0.665329	undirected
	Gh_A12G2183	Gh_A03G1061	0.754258	undirected
	Gh_D07G1312	Gh_A03G1148	0.658508	undirected
	Gh_D08G1440	Gh_A03G1148	0.683228	undirected
	Gh_A08G2210	Gh_A03G1148	0.698591	undirected
	Gh_A03G1024	Gh_A03G1148	0.616652	undirected
	Gh_A12G2183	Gh_A03G1148	0.687236	undirected
	Gh_D08G1440	Gh_A03G2078	0.620982	undirected
	Gh_A08G2210	Gh_A03G2078	0.628459	undirected
	Gh_A12G2183	Gh_A03G2078	0.634038	undirected
	Gh_D07G1312	Gh_A03G2158	0.697647	undirected
	Gh_D08G1440	Gh_A03G2158	0.738705	undirected
	Gh_A08G2210	Gh_A03G2158	0.751968	undirected
	Gh_A03G1024	Gh_A03G2158	0.661857	undirected
	Gh_A12G2183	Gh_A03G2158	0.752385	undirected
	Gh_A03G1024	Gh_A04G0080	0.664634	undirected
	Gh_D07G1312	Gh_A04G0080	0.709252	undirected
	Gh_D08G1440	Gh_A04G0080	0.732328	undirected
	Gh_A12G2183	Gh_A04G0080	0.733172	undirected
	Gh_A08G2210	Gh_A04G0080	0.754835	undirected
	Gh_D07G1312	Gh_A04G0494	0.664089	undirected
	Gh_D08G1440	Gh_A04G0494	0.762453	undirected
	Gh_A08G2210	Gh_A04G0494	0.667344	undirected
	Gh_A12G2183	Gh_A04G0494	0.767851	undirected
	Gh_D05G0202	Gh_A04G0881	0.430545	undirected
	Gh_D08G1467	Gh_A04G0881	0.453587	undirected
	Gh_A03G0889	Gh_A04G0881	0.501398	undirected
	Gh_A08G2199	Gh_A04G0881	0.460818	undirected
	Gh_D07G1312	Gh_A04G0956	0.639714	undirected
	Gh_D08G1440	Gh_A04G0956	0.686265	undirected
	Gh_A08G2210	Gh_A04G0956	0.68951	undirected
	Gh_A03G1024	Gh_A04G0956	0.612902	undirected
	Gh_A12G2183	Gh_A04G0956	0.701563	undirected
	Gh_D07G1312	Gh_A04G0957	0.699198	undirected
	Gh_D08G1440	Gh_A04G0957	0.724861	undirected
	Gh_A08G2210	Gh_A04G0957	0.741133	undirected
	Gh_A03G1024	Gh_A04G0957	0.654875	undirected
	Gh_A12G2183	Gh_A04G0957	0.710736	undirected
	Gh_D07G1312	Gh_A04G0986	0.721125	undirected
	Gh_D08G1440	Gh_A04G0986	0.746326	undirected
	Gh_A08G2210	Gh_A04G0986	0.7726	undirected
	Gh_A03G1024	Gh_A04G0986	0.681598	undirected
	Gh_A12G2183	Gh_A04G0986	0.731548	undirected
	Gh_D07G1312	Gh_A04G1012	0.723064	undirected
	Gh_D08G1440	Gh_A04G1012	0.74847	undirected
	Gh_A08G2210	Gh_A04G1012	0.773196	undirected
	Gh_A03G1024	Gh_A04G1012	0.681784	undirected
	Gh_A12G2183	Gh_A04G1012	0.728383	undirected
	Gh_D07G1312	Gh_A04G1222	0.644563	undirected
	Gh_D08G1440	Gh_A04G1222	0.675205	undirected
	Gh_A08G2210	Gh_A04G1222	0.680348	undirected
	Gh_A03G1024	Gh_A04G1222	0.60853	undirected
	Gh_A12G2183	Gh_A04G1222	0.666859	undirected
	Gh_D07G1312	Gh_A04G1286	0.703113	undirected
	Gh_D08G1440	Gh_A04G1286	0.730521	undirected
	Gh_A08G2210	Gh_A04G1286	0.745773	undirected
	Gh_A03G1024	Gh_A04G1286	0.660337	undirected
	Gh_A12G2183	Gh_A04G1286	0.71638	undirected
	Gh_D07G1312	Gh_A04G1347	0.715624	undirected
	Gh_D08G1440	Gh_A04G1347	0.739695	undirected
	Gh_A08G2210	Gh_A04G1347	0.761438	undirected
	Gh_A03G1024	Gh_A04G1347	0.670715	undirected
	Gh_A12G2183	Gh_A04G1347	0.730002	undirected
	Gh_D05G0202	Gh_A05G0019	0.413465	undirected
	Gh_A03G0889	Gh_A05G0019	0.4878	undirected
	Gh_A08G2199	Gh_A05G0019	0.429551	undirected
	Gh_A03G1024	Gh_A05G0071	0.670444	undirected
	Gh_D07G1312	Gh_A05G0071	0.711436	undirected
	Gh_D08G1440	Gh_A05G0071	0.734353	undirected
	Gh_A12G2183	Gh_A05G0071	0.738629	undirected
	Gh_A08G2210	Gh_A05G0071	0.762147	undirected
	Gh_D07G1312	Gh_A05G0083	0.610952	undirected
	Gh_D08G1440	Gh_A05G0083	0.696552	undirected
	Gh_A08G2210	Gh_A05G0083	0.643548	undirected
	Gh_A12G2183	Gh_A05G0083	0.714357	undirected
	Gh_A03G1024	Gh_A05G0156	0.622856	undirected
	Gh_D07G1312	Gh_A05G0156	0.654641	undirected
	Gh_D08G1440	Gh_A05G0156	0.752964	undirected
	Gh_A12G2183	Gh_A05G0156	0.761341	undirected
	Gh_A08G2210	Gh_A05G0156	0.707901	undirected
	Gh_A03G1024	Gh_A05G0174	0.619293	undirected
	Gh_D07G1312	Gh_A05G0174	0.641113	undirected
	Gh_D08G1440	Gh_A05G0174	0.682099	undirected
	Gh_A12G2183	Gh_A05G0174	0.700433	undirected
	Gh_A08G2210	Gh_A05G0174	0.68837	undirected
	Gh_D08G1440	Gh_A05G0193	0.627069	undirected
	Gh_A08G2210	Gh_A05G0193	0.638214	undirected
	Gh_A12G2183	Gh_A05G0193	0.64822	undirected
	Gh_D07G1312	Gh_A05G0412	0.679695	undirected
	Gh_D08G1440	Gh_A05G0412	0.749446	undirected
	Gh_A08G2210	Gh_A05G0412	0.736067	undirected
	Gh_A03G1024	Gh_A05G0412	0.647361	undirected
	Gh_A12G2183	Gh_A05G0412	0.760482	undirected
	Gh_D07G1312	Gh_A05G0467	0.669271	undirected
	Gh_D08G1440	Gh_A05G0467	0.700532	undirected
	Gh_A08G2210	Gh_A05G0467	0.709638	undirected
	Gh_A03G1024	Gh_A05G0467	0.635064	undirected
	Gh_A12G2183	Gh_A05G0467	0.688957	undirected
	Gh_D07G1312	Gh_A05G0625	0.653196	undirected
	Gh_D08G1440	Gh_A05G0625	0.68099	undirected
	Gh_A08G2210	Gh_A05G0625	0.692982	undirected
	Gh_A03G1024	Gh_A05G0625	0.615051	undirected
	Gh_A12G2183	Gh_A05G0625	0.668899	undirected
	Gh_D07G1312	Gh_A05G0706	0.674368	undirected
	Gh_D08G1440	Gh_A05G0706	0.702515	undirected
	Gh_A08G2210	Gh_A05G0706	0.721929	undirected
	Gh_A03G1024	Gh_A05G0706	0.640651	undirected
	Gh_A12G2183	Gh_A05G0706	0.708165	undirected
	Gh_D07G1312	Gh_A05G0853	0.67953	undirected
	Gh_D08G1440	Gh_A05G0853	0.70586	undirected
	Gh_A08G2210	Gh_A05G0853	0.719788	undirected
	Gh_A03G1024	Gh_A05G0853	0.632884	undirected
	Gh_A12G2183	Gh_A05G0853	0.728369	undirected
	Gh_D07G1312	Gh_A05G0882	0.610706	undirected
	Gh_D08G1440	Gh_A05G0882	0.655944	undirected
	Gh_A08G2210	Gh_A05G0882	0.649717	undirected
	Gh_A12G2183	Gh_A05G0882	0.677446	undirected
	Gh_D07G1312	Gh_A05G1032	0.716789	undirected
	Gh_D08G1440	Gh_A05G1032	0.744858	undirected
	Gh_A08G2210	Gh_A05G1032	0.765479	undirected
	Gh_A03G1024	Gh_A05G1032	0.677843	undirected
	Gh_A12G2183	Gh_A05G1032	0.726737	undirected
	Gh_D07G1312	Gh_A05G1280	0.695284	undirected
	Gh_D08G1440	Gh_A05G1280	0.721836	undirected
	Gh_A08G2210	Gh_A05G1280	0.749102	undirected
	Gh_A03G1024	Gh_A05G1280	0.664172	undirected
	Gh_A12G2183	Gh_A05G1280	0.727103	undirected
	Gh_D05G0202	Gh_A05G2088	0.425365	undirected
	Gh_D08G1467	Gh_A05G2088	0.418018	undirected
	Gh_A03G0889	Gh_A05G2088	0.496813	undirected
	Gh_A08G2199	Gh_A05G2088	0.437762	undirected
	Gh_D07G1312	Gh_A05G2352	0.708555	undirected
	Gh_D08G1440	Gh_A05G2352	0.735541	undirected
	Gh_A08G2210	Gh_A05G2352	0.763299	undirected
	Gh_A03G1024	Gh_A05G2352	0.671814	undirected
	Gh_A12G2183	Gh_A05G2352	0.749698	undirected
	Gh_D07G1312	Gh_A05G2493	0.621591	undirected
	Gh_D08G1440	Gh_A05G2493	0.68863	undirected
	Gh_A12G2183	Gh_A05G2493	0.706327	undirected
	Gh_A08G2210	Gh_A05G2493	0.658993	undirected
	Gh_D07G1312	Gh_A05G2661	0.696596	undirected
	Gh_D08G1440	Gh_A05G2661	0.743697	undirected
	Gh_A08G2210	Gh_A05G2661	0.751496	undirected
	Gh_A03G1024	Gh_A05G2661	0.659837	undirected
	Gh_A12G2183	Gh_A05G2661	0.756682	undirected
	Gh_D07G1312	Gh_A05G2707	0.69949	undirected
	Gh_D08G1440	Gh_A05G2707	0.742394	undirected
	Gh_A08G2210	Gh_A05G2707	0.753894	undirected
	Gh_A03G1024	Gh_A05G2707	0.662359	undirected
	Gh_A12G2183	Gh_A05G2707	0.755819	undirected
	Gh_D07G1312	Gh_A05G2708	0.691813	undirected
	Gh_D08G1440	Gh_A05G2708	0.745567	undirected
	Gh_A08G2210	Gh_A05G2708	0.747532	undirected
	Gh_A03G1024	Gh_A05G2708	0.656982	undirected
	Gh_A12G2183	Gh_A05G2708	0.757654	undirected
	Gh_D07G1312	Gh_A05G2719	0.62883	undirected
	Gh_D08G1440	Gh_A05G2719	0.658758	undirected
	Gh_A08G2210	Gh_A05G2719	0.661411	undirected
	Gh_A12G2183	Gh_A05G2719	0.65271	undirected
	Gh_D07G1312	Gh_A05G2733	0.695996	undirected
	Gh_D08G1440	Gh_A05G2733	0.721823	undirected
	Gh_A08G2210	Gh_A05G2733	0.746033	undirected
	Gh_A03G1024	Gh_A05G2733	0.658572	undirected
	Gh_A12G2183	Gh_A05G2733	0.70535	undirected
	Gh_D07G1312	Gh_A05G3052	0.616676	undirected
	Gh_D08G1440	Gh_A05G3052	0.643327	undirected
	Gh_A12G2183	Gh_A05G3052	0.635738	undirected
	Gh_A08G2210	Gh_A05G3052	0.6549	undirected
	Gh_A03G1024	Gh_A05G3089	0.62877	undirected
	Gh_D07G1312	Gh_A05G3089	0.66851	undirected
	Gh_D08G1440	Gh_A05G3089	0.697123	undirected
	Gh_A12G2183	Gh_A05G3089	0.686188	undirected
	Gh_A08G2210	Gh_A05G3089	0.706958	undirected
	Gh_A03G1024	Gh_A05G3130	0.655622	undirected
	Gh_D07G1312	Gh_A05G3130	0.698881	undirected
	Gh_D08G1440	Gh_A05G3130	0.723551	undirected
	Gh_A12G2183	Gh_A05G3130	0.742457	undirected
	Gh_A08G2210	Gh_A05G3130	0.746448	undirected
	Gh_A03G1024	Gh_A05G3273	0.605908	undirected
	Gh_D07G1312	Gh_A05G3273	0.653727	undirected
	Gh_D08G1440	Gh_A05G3273	0.707148	undirected
	Gh_A12G2183	Gh_A05G3273	0.72843	undirected
	Gh_A08G2210	Gh_A05G3273	0.692649	undirected
	Gh_D07G1312	Gh_A05G3326	0.661047	undirected
	Gh_D08G1440	Gh_A05G3326	0.691637	undirected
	Gh_A08G2210	Gh_A05G3326	0.701585	undirected
	Gh_A03G1024	Gh_A05G3326	0.62566	undirected
	Gh_A12G2183	Gh_A05G3326	0.679808	undirected
	Gh_D05G0202	Gh_A05G3861	0.435474	undirected
	Gh_D08G1467	Gh_A05G3861	0.465536	undirected
	Gh_A03G0889	Gh_A05G3861	0.494065	undirected
	Gh_A08G2199	Gh_A05G3861	0.475668	undirected
	Gh_D07G1312	Gh_A05G3948	0.697105	undirected
	Gh_D08G1440	Gh_A05G3948	0.73436	undirected
	Gh_A08G2210	Gh_A05G3948	0.752221	undirected
	Gh_A03G1024	Gh_A05G3948	0.662494	undirected
	Gh_A12G2183	Gh_A05G3948	0.747731	undirected
	Gh_A03G0889	Gh_A05G3963	0.446384	undirected
	Gh_D07G1312	Gh_A06G0596	0.690668	undirected
	Gh_D08G1440	Gh_A06G0596	0.73857	undirected
	Gh_A08G2210	Gh_A06G0596	0.746157	undirected
	Gh_A03G1024	Gh_A06G0596	0.656579	undirected
	Gh_A12G2183	Gh_A06G0596	0.751119	undirected
	Gh_A03G1024	Gh_A06G1112	0.673541	undirected
	Gh_D07G1312	Gh_A06G1112	0.715218	undirected
	Gh_D08G1440	Gh_A06G1112	0.741138	undirected
	Gh_A12G2183	Gh_A06G1112	0.726979	undirected
	Gh_A08G2210	Gh_A06G1112	0.762144	undirected
	Gh_D07G1312	Gh_A06G1250	0.629611	undirected
	Gh_D08G1440	Gh_A06G1250	0.65741	undirected
	Gh_A12G2183	Gh_A06G1250	0.649122	undirected
	Gh_A08G2210	Gh_A06G1250	0.663999	undirected
	Gh_D07G1312	Gh_A06G1624	0.680386	undirected
	Gh_D08G1440	Gh_A06G1624	0.748192	undirected
	Gh_A08G2210	Gh_A06G1624	0.736749	undirected
	Gh_A03G1024	Gh_A06G1624	0.647448	undirected
	Gh_A12G2183	Gh_A06G1624	0.759081	undirected
	Gh_D07G1312	Gh_A06G1637	0.695192	undirected
	Gh_D08G1440	Gh_A06G1637	0.743956	undirected
	Gh_A08G2210	Gh_A06G1637	0.750201	undirected
	Gh_A03G1024	Gh_A06G1637	0.659165	undirected
	Gh_A12G2183	Gh_A06G1637	0.756698	undirected
	Gh_D07G1312	Gh_A06G1850	0.62703	undirected
	Gh_D08G1440	Gh_A06G1850	0.657712	undirected
	Gh_A08G2210	Gh_A06G1850	0.662425	undirected
	Gh_A12G2183	Gh_A06G1850	0.649739	undirected
	Gh_D05G0202	Gh_A06G2063	0.419019	undirected
	Gh_D08G1467	Gh_A06G2063	0.436462	undirected
	Gh_A03G0889	Gh_A06G2063	0.491779	undirected
	Gh_A08G2199	Gh_A06G2063	0.459353	undirected
	Gh_D07G1312	Gh_A07G0535	0.682383	undirected
	Gh_D08G1440	Gh_A07G0535	0.747463	undirected
	Gh_A08G2210	Gh_A07G0535	0.738886	undirected
	Gh_A03G1024	Gh_A07G0535	0.649647	undirected
	Gh_A12G2183	Gh_A07G0535	0.758483	undirected
	Gh_D07G1312	Gh_A07G0549	0.634473	undirected
	Gh_D08G1440	Gh_A07G0549	0.730026	undirected
	Gh_A08G2210	Gh_A07G0549	0.669971	undirected
	Gh_A12G2183	Gh_A07G0549	0.738303	undirected
	Gh_D08G1440	Gh_A07G0570	0.638207	undirected
	Gh_A08G2210	Gh_A07G0570	0.642863	undirected
	Gh_A12G2183	Gh_A07G0570	0.627315	undirected
	Gh_D07G1312	Gh_A07G0789	0.659431	undirected
	Gh_D08G1440	Gh_A07G0789	0.757864	undirected
	Gh_A08G2210	Gh_A07G0789	0.686267	undirected
	Gh_A12G2183	Gh_A07G0789	0.764616	undirected
	Gh_D07G1312	Gh_A07G0895	0.711576	undirected
	Gh_D08G1440	Gh_A07G0895	0.736453	undirected
	Gh_A08G2210	Gh_A07G0895	0.761768	undirected
	Gh_A03G1024	Gh_A07G0895	0.6721	undirected
	Gh_A12G2183	Gh_A07G0895	0.737944	undirected
	Gh_D07G1312	Gh_A07G0940	0.708777	undirected
	Gh_D08G1440	Gh_A07G0940	0.733821	undirected
	Gh_A08G2210	Gh_A07G0940	0.76352	undirected
	Gh_A03G1024	Gh_A07G0940	0.674126	undirected
	Gh_A12G2183	Gh_A07G0940	0.743183	undirected
	Gh_D07G1312	Gh_A07G1144	0.685741	undirected
	Gh_D08G1440	Gh_A07G1144	0.715067	undirected
	Gh_A08G2210	Gh_A07G1144	0.730148	undirected
	Gh_A03G1024	Gh_A07G1144	0.648897	undirected
	Gh_A12G2183	Gh_A07G1144	0.700067	undirected
	Gh_D07G1312	Gh_A07G1212	0.684455	undirected
	Gh_D08G1440	Gh_A07G1212	0.73489	undirected
	Gh_A08G2210	Gh_A07G1212	0.734179	undirected
	Gh_A03G1024	Gh_A07G1212	0.644808	undirected
	Gh_A12G2183	Gh_A07G1212	0.749983	undirected
	Gh_A12G2183	Gh_A07G1212	0.609879	undirected
	Gh_D07G1312	Gh_A07G1343	0.642008	undirected
	Gh_D08G1440	Gh_A07G1343	0.674257	undirected
	Gh_A08G2210	Gh_A07G1343	0.693177	undirected
	Gh_A03G1024	Gh_A07G1343	0.62697	undirected
	Gh_A12G2183	Gh_A07G1343	0.682013	undirected
	Gh_D07G1312	Gh_A07G1403	0.712812	undirected
	Gh_D08G1440	Gh_A07G1403	0.735352	undirected
	Gh_A08G2210	Gh_A07G1403	0.763572	undirected
	Gh_A03G1024	Gh_A07G1403	0.671499	undirected
	Gh_A12G2183	Gh_A07G1403	0.745663	undirected
	Gh_D07G1312	Gh_A07G1487	0.615765	undirected
	Gh_D08G1440	Gh_A07G1487	0.698498	undirected
	Gh_A08G2210	Gh_A07G1487	0.652437	undirected
	Gh_A12G2183	Gh_A07G1487	0.714193	undirected
	Gh_A03G0889	Gh_A07G1529	0.489401	undirected
	Gh_A08G2199	Gh_A07G1529	0.4315	undirected
	Gh_D07G1312	Gh_A07G1533	0.646288	undirected
	Gh_D08G1440	Gh_A07G1533	0.674334	undirected
	Gh_A08G2210	Gh_A07G1533	0.678964	undirected
	Gh_A12G2183	Gh_A07G1533	0.667334	undirected
	Gh_D07G1312	Gh_A07G1620	0.724016	undirected
	Gh_D08G1440	Gh_A07G1620	0.749178	undirected
	Gh_A08G2210	Gh_A07G1620	0.774317	undirected
	Gh_A03G1024	Gh_A07G1620	0.682936	undirected
	Gh_A12G2183	Gh_A07G1620	0.733982	undirected
	Gh_D07G1312	Gh_A07G2156	0.715141	undirected
	Gh_D08G1440	Gh_A07G2156	0.742835	undirected
	Gh_A08G2210	Gh_A07G2156	0.763056	undirected
	Gh_A03G1024	Gh_A07G2156	0.675714	undirected
	Gh_A12G2183	Gh_A07G2156	0.724983	undirected
	Gh_D07G1312	Gh_A08G0002	0.693986	undirected
	Gh_D08G1440	Gh_A08G0002	0.725044	undirected
	Gh_A08G2210	Gh_A08G0002	0.745925	undirected
	Gh_A03G1024	Gh_A08G0002	0.667826	undirected
	Gh_A12G2183	Gh_A08G0002	0.711412	undirected
	Gh_D07G1312	Gh_A08G0021	0.637408	undirected
	Gh_D08G1440	Gh_A08G0021	0.66509	undirected
	Gh_A12G2183	Gh_A08G0021	0.657435	undirected
	Gh_A08G2210	Gh_A08G0021	0.671139	undirected
	Gh_D07G1312	Gh_A08G0138	0.658706	undirected
	Gh_D08G1440	Gh_A08G0138	0.687406	undirected
	Gh_A08G2210	Gh_A08G0138	0.695843	undirected
	Gh_A03G1024	Gh_A08G0138	0.61859	undirected
	Gh_A12G2183	Gh_A08G0138	0.677775	undirected
	Gh_A03G1024	Gh_A08G0690	0.664708	undirected
	Gh_D07G1312	Gh_A08G0690	0.705216	undirected
	Gh_D08G1440	Gh_A08G0690	0.728879	undirected
	Gh_A12G2183	Gh_A08G0690	0.726574	undirected
	Gh_A08G2210	Gh_A08G0690	0.754766	undirected
	Gh_A03G1024	Gh_A08G0816	0.656469	undirected
	Gh_D07G1312	Gh_A08G0816	0.701302	undirected
	Gh_D08G1440	Gh_A08G0816	0.72335	undirected
	Gh_A12G2183	Gh_A08G0816	0.735847	undirected
	Gh_A08G2210	Gh_A08G0816	0.746225	undirected
	Gh_A03G1024	Gh_A08G1158	0.669659	undirected
	Gh_D07G1312	Gh_A08G1158	0.697806	undirected
	Gh_D08G1440	Gh_A08G1158	0.727173	undirected
	Gh_A12G2183	Gh_A08G1158	0.728303	undirected
	Gh_A08G2210	Gh_A08G1158	0.751306	undirected
	Gh_D07G1312	Gh_A08G1393	0.621802	undirected
	Gh_D08G1440	Gh_A08G1393	0.665781	undirected
	Gh_A12G2183	Gh_A08G1393	0.683359	undirected
	Gh_A08G2210	Gh_A08G1393	0.665543	undirected
	Gh_A03G1024	Gh_A08G1416	0.650974	undirected
	Gh_D07G1312	Gh_A08G1416	0.683231	undirected
	Gh_D08G1440	Gh_A08G1416	0.740401	undirected
	Gh_A12G2183	Gh_A08G1416	0.752172	undirected
	Gh_A08G2210	Gh_A08G1416	0.739427	undirected
	Gh_A03G1024	Gh_A08G1488	0.618267	undirected
	Gh_D07G1312	Gh_A08G1488	0.653289	undirected
	Gh_D08G1440	Gh_A08G1488	0.6795	undirected
	Gh_A12G2183	Gh_A08G1488	0.682964	undirected
	Gh_A08G2210	Gh_A08G1488	0.696973	undirected
	Gh_A03G1024	Gh_A08G1733	0.644051	undirected
	Gh_D07G1312	Gh_A08G1733	0.687103	undirected
	Gh_D08G1440	Gh_A08G1733	0.714434	undirected
	Gh_A12G2183	Gh_A08G1733	0.702599	undirected
	Gh_A08G2210	Gh_A08G1733	0.726323	undirected
	Gh_A03G1024	Gh_A08G1935	0.652813	undirected
	Gh_D07G1312	Gh_A08G1935	0.689144	undirected
	Gh_D08G1440	Gh_A08G1935	0.719012	undirected
	Gh_A12G2183	Gh_A08G1935	0.7041	undirected
	Gh_A08G2210	Gh_A08G1935	0.734086	undirected
	Gh_D08G1440	Gh_A08G2005	0.675503	undirected
	Gh_A12G2183	Gh_A08G2005	0.697671	undirected
	Gh_A03G1024	Gh_A08G2095	0.61804	undirected
	Gh_D07G1312	Gh_A08G2095	0.657338	undirected
	Gh_D08G1440	Gh_A08G2095	0.75551	undirected
	Gh_A12G2183	Gh_A08G2095	0.763451	undirected
	Gh_A08G2210	Gh_A08G2095	0.703451	undirected
	Gh_A03G1024	Gh_A08G2153	0.640378	undirected
	Gh_D07G1312	Gh_A08G2153	0.687518	undirected
	Gh_D08G1440	Gh_A08G2153	0.710895	undirected
	Gh_A12G2183	Gh_A08G2153	0.716965	undirected
	Gh_A08G2210	Gh_A08G2153	0.726824	undirected
	Gh_D08G1440	Gh_A08G2156	0.68711	undirected
	Gh_A12G2183	Gh_A08G2156	0.704077	undirected
	Gh_A08G2210	Gh_A08G2156	0.624137	undirected
	Gh_A03G1024	Gh_A08G2157	0.626156	undirected
	Gh_D07G1312	Gh_A08G2157	0.66339	undirected
	Gh_D08G1440	Gh_A08G2157	0.699518	undirected
	Gh_A12G2183	Gh_A08G2157	0.717296	undirected
	Gh_A08G2210	Gh_A08G2157	0.711246	undirected
	Gh_A03G1024	Gh_A08G2158	0.680069	undirected
	Gh_D07G1312	Gh_A08G2158	0.722141	undirected
	Gh_D08G1440	Gh_A08G2158	0.748469	undirected
	Gh_A12G2183	Gh_A08G2158	0.730352	undirected
	Gh_A08G2210	Gh_A08G2158	0.769827	undirected
	Gh_A08G2210	Gh_A08G2229	0.673212	undirected
	Gh_D07G1312	Gh_A08G2229	0.641502	undirected
	Gh_D08G1440	Gh_A08G2229	0.667244	undirected
	Gh_A12G2183	Gh_A08G2229	0.682907	undirected
	Gh_D07G1312	Gh_A08G2391	0.705238	undirected
	Gh_D08G1440	Gh_A08G2391	0.739549	undirected
	Gh_A08G2210	Gh_A08G2391	0.759177	undirected
	Gh_A03G1024	Gh_A08G2391	0.66673	undirected
	Gh_A12G2183	Gh_A08G2391	0.753803	undirected
	Gh_D07G1312	Gh_A08G2410	0.68214	undirected
	Gh_D08G1440	Gh_A08G2410	0.750002	undirected
	Gh_A08G2210	Gh_A08G2410	0.738048	undirected
	Gh_A03G1024	Gh_A08G2410	0.647703	undirected
	Gh_A12G2183	Gh_A08G2410	0.761193	undirected
	Gh_D07G1312	Gh_A08G2557	0.673468	undirected
	Gh_D08G1440	Gh_A08G2557	0.726638	undirected
	Gh_A08G2210	Gh_A08G2557	0.719579	undirected
	Gh_A03G1024	Gh_A08G2557	0.627019	undirected
	Gh_A12G2183	Gh_A08G2557	0.742124	undirected
	Gh_A08G2210	Gh_A09G0571	0.719295	undirected
	Gh_A03G1024	Gh_A09G0571	0.666629	undirected
	Gh_D07G1312	Gh_A09G0571	0.702621	undirected
	Gh_D08G1440	Gh_A09G0571	0.739143	undirected
	Gh_D08G1440	Gh_A09G0571	0.708045	undirected
	Gh_A12G2183	Gh_A09G0571	0.696036	undirected
	Gh_A08G2210	Gh_A09G0721	0.745771	undirected
	Gh_A03G1024	Gh_A09G0721	0.657888	undirected
	Gh_D07G1312	Gh_A09G0721	0.689941	undirected
	Gh_D08G1440	Gh_A09G0721	0.729746	undirected
	Gh_A12G2183	Gh_A09G0721	0.742627	undirected
	Gh_A03G1024	Gh_A09G0788	0.638135	undirected
	Gh_D07G1312	Gh_A09G0788	0.68312	undirected
	Gh_D08G1440	Gh_A09G0788	0.703047	undirected
	Gh_A12G2183	Gh_A09G0788	0.716419	undirected
	Gh_A08G2210	Gh_A09G0788	0.726923	undirected
	Gh_A08G2199	Gh_A09G0913	0.481336	undirected
	Gh_A03G0889	Gh_A09G0913	0.498459	undirected
	Gh_D08G1467	Gh_A09G0913	0.460766	undirected
	Gh_A08G2210	Gh_A09G1291	0.755087	undirected
	Gh_A03G1024	Gh_A09G1291	0.663819	undirected
	Gh_D07G1312	Gh_A09G1291	0.706839	undirected
	Gh_D08G1440	Gh_A09G1291	0.728748	undirected
	Gh_A12G2183	Gh_A09G1291	0.742871	undirected
	Gh_A08G2210	Gh_A09G1295	0.75352	undirected
	Gh_A03G1024	Gh_A09G1295	0.669353	undirected
	Gh_D07G1312	Gh_A09G1295	0.704334	undirected
	Gh_D08G1440	Gh_A09G1295	0.732325	undirected
	Gh_A12G2183	Gh_A09G1295	0.728705	undirected
	Gh_A08G2210	Gh_A09G1461	0.760664	undirected
	Gh_A03G1024	Gh_A09G1461	0.668534	undirected
	Gh_D07G1312	Gh_A09G1461	0.708804	undirected
	Gh_D08G1440	Gh_A09G1461	0.734137	undirected
	Gh_A12G2183	Gh_A09G1461	0.749976	undirected
	Gh_A08G2210	Gh_A09G1565	0.75439	undirected
	Gh_A03G1024	Gh_A09G1565	0.663127	undirected
	Gh_D07G1312	Gh_A09G1565	0.699468	undirected
	Gh_D08G1440	Gh_A09G1565	0.741902	undirected
	Gh_A12G2183	Gh_A09G1565	0.755063	undirected
	Gh_A08G2210	Gh_A09G1969	0.717654	undirected
	Gh_A03G1024	Gh_A09G1969	0.632845	undirected
	Gh_D07G1312	Gh_A09G1969	0.678861	undirected
	Gh_D08G1440	Gh_A09G1969	0.701533	undirected
	Gh_A12G2183	Gh_A09G1969	0.716926	undirected
	Gh_A08G2210	Gh_A09G2063	0.732246	undirected
	Gh_A03G1024	Gh_A09G2063	0.645594	undirected
	Gh_D07G1312	Gh_A09G2063	0.675742	undirected
	Gh_D08G1440	Gh_A09G2063	0.740337	undirected
	Gh_A12G2183	Gh_A09G2063	0.751339	undirected
	Gh_A08G2210	Gh_A09G2083	0.698777	undirected
	Gh_A03G1024	Gh_A09G2083	0.613835	undirected
	Gh_D07G1312	Gh_A09G2083	0.658016	undirected
	Gh_D08G1440	Gh_A09G2083	0.756264	undirected
	Gh_A12G2183	Gh_A09G2083	0.763869	undirected
	Gh_A08G2210	Gh_A09G2096	0.753976	undirected
	Gh_A03G1024	Gh_A09G2096	0.663297	undirected
	Gh_D07G1312	Gh_A09G2096	0.698794	undirected
	Gh_D08G1440	Gh_A09G2096	0.741165	undirected
	Gh_A12G2183	Gh_A09G2096	0.754284	undirected
	Gh_A03G0889	Gh_A09G2149	0.428539	undirected
	Gh_D07G1312	Gh_A09G2404	0.701444	undirected
	Gh_D08G1440	Gh_A09G2404	0.728281	undirected
	Gh_A08G2210	Gh_A09G2404	0.751754	undirected
	Gh_A03G1024	Gh_A09G2404	0.665865	undirected
	Gh_A12G2183	Gh_A09G2404	0.712752	undirected
	Gh_D07G1312	Gh_A09G2489	0.657055	undirected
	Gh_D08G1440	Gh_A09G2489	0.685808	undirected
	Gh_A08G2210	Gh_A09G2489	0.69589	undirected
	Gh_A03G1024	Gh_A09G2489	0.619563	undirected
	Gh_A12G2183	Gh_A09G2489	0.67466	undirected
	Gh_A08G2210	Gh_A10G0179	0.749118	undirected
	Gh_A03G1024	Gh_A10G0179	0.658231	undirected
	Gh_D07G1312	Gh_A10G0179	0.69396	undirected
	Gh_D08G1440	Gh_A10G0179	0.744373	undirected
	Gh_A12G2183	Gh_A10G0179	0.756935	undirected
	Gh_D07G1312	Gh_A10G0574	0.617865	undirected
	Gh_D08G1440	Gh_A10G0574	0.636405	undirected
	Gh_A12G2183	Gh_A10G0574	0.62887	undirected
	Gh_A08G2210	Gh_A10G0574	0.646531	undirected
	Gh_A08G2210	Gh_A10G0905	0.763669	undirected
	Gh_A03G1024	Gh_A10G0905	0.672164	undirected
	Gh_D07G1312	Gh_A10G0905	0.711046	undirected
	Gh_D08G1440	Gh_A10G0905	0.734282	undirected
	Gh_A12G2183	Gh_A10G0905	0.743441	undirected
	Gh_A08G2210	Gh_A10G1640	0.669593	undirected
	Gh_D07G1312	Gh_A10G1640	0.621262	undirected
	Gh_D08G1440	Gh_A10G1640	0.719985	undirected
	Gh_A12G2183	Gh_A10G1640	0.728748	undirected
	Gh_A08G2210	Gh_A10G1931	0.771586	undirected
	Gh_A03G1024	Gh_A10G1931	0.680307	undirected
	Gh_D07G1312	Gh_A10G1931	0.719924	undirected
	Gh_D08G1440	Gh_A10G1931	0.744804	undirected
	Gh_A12G2183	Gh_A10G1931	0.734926	undirected
	Gh_A08G2210	Gh_A10G1959	0.612864	undirected
	Gh_D08G1440	Gh_A10G1959	0.613131	undirected
	Gh_A12G2183	Gh_A10G1959	0.60902	undirected
	Gh_A08G2210	Gh_A10G2032	0.760147	undirected
	Gh_A03G1024	Gh_A10G2032	0.668429	undirected
	Gh_D07G1312	Gh_A10G2032	0.71069	undirected
	Gh_D08G1440	Gh_A10G2032	0.73292	undirected
	Gh_A12G2183	Gh_A10G2032	0.744623	undirected
	Gh_A08G2210	Gh_A10G2186	0.770398	undirected
	Gh_A03G1024	Gh_A10G2186	0.680034	undirected
	Gh_D07G1312	Gh_A10G2186	0.722125	undirected
	Gh_D08G1440	Gh_A10G2186	0.748067	undirected
	Gh_A12G2183	Gh_A10G2186	0.729518	undirected
	Gh_A03G1024	Gh_A10G2332	0.664808	undirected
	Gh_D07G1312	Gh_A10G2332	0.70012	undirected
	Gh_D08G1440	Gh_A10G2332	0.740401	undirected
	Gh_A12G2183	Gh_A10G2332	0.753498	undirected
	Gh_A08G2210	Gh_A10G2332	0.755561	undirected
	Gh_D07G1312	Gh_A10G2348	0.63294	undirected
	Gh_D08G1440	Gh_A10G2348	0.662382	undirected
	Gh_A12G2183	Gh_A10G2348	0.655607	undirected
	Gh_A08G2210	Gh_A10G2348	0.665906	undirected
	Gh_A08G2210	Gh_A11G0347	0.619939	undirected
	Gh_D08G1440	Gh_A11G0347	0.616866	undirected
	Gh_A12G2183	Gh_A11G0347	0.610002	undirected
	Gh_D07G1312	Gh_A11G0399	0.628776	undirected
	Gh_D08G1440	Gh_A11G0399	0.729236	undirected
	Gh_A12G2183	Gh_A11G0399	0.735989	undirected
	Gh_A08G2210	Gh_A11G0399	0.657573	undirected
	Gh_D07G1312	Gh_A11G0463	0.621554	undirected
	Gh_D08G1440	Gh_A11G0463	0.721348	undirected
	Gh_A12G2183	Gh_A11G0463	0.734996	undirected
	Gh_A08G2210	Gh_A11G0463	0.671875	undirected
	Gh_A08G2210	Gh_A11G0790	0.706069	undirected
	Gh_A03G1024	Gh_A11G0790	0.617331	undirected
	Gh_D07G1312	Gh_A11G0790	0.659679	undirected
	Gh_D08G1440	Gh_A11G0790	0.755546	undirected
	Gh_A12G2183	Gh_A11G0790	0.764462	undirected
	Gh_A08G2210	Gh_A11G0860	0.654375	undirected
	Gh_D07G1312	Gh_A11G0860	0.624523	undirected
	Gh_D08G1440	Gh_A11G0860	0.674966	undirected
	Gh_A12G2183	Gh_A11G0860	0.702836	undirected
	Gh_A08G2210	Gh_A11G1393	0.662831	undirected
	Gh_A03G1024	Gh_A11G1393	0.659284	undirected
	Gh_D07G1312	Gh_A11G1393	0.687201	undirected
	Gh_D08G1440	Gh_A11G1393	0.716399	undirected
	Gh_A12G2183	Gh_A11G1393	0.652994	undirected
	Gh_A03G0889	Gh_A11G1403	0.422511	undirected
	Gh_A08G2210	Gh_A11G1410	0.672924	undirected
	Gh_D07G1312	Gh_A11G1410	0.635052	undirected
	Gh_D08G1440	Gh_A11G1410	0.664518	undirected
	Gh_A12G2183	Gh_A11G1410	0.655847	undirected
	Gh_A08G2210	Gh_A11G1432	0.74684	undirected
	Gh_A03G1024	Gh_A11G1432	0.658853	undirected
	Gh_D07G1312	Gh_A11G1432	0.699601	undirected
	Gh_D08G1440	Gh_A11G1432	0.724675	undirected
	Gh_A12G2183	Gh_A11G1432	0.706671	undirected
	Gh_A08G2210	Gh_A11G1459	0.63493	undirected
	Gh_D08G1440	Gh_A11G1459	0.632354	undirected
	Gh_A12G2183	Gh_A11G1459	0.630644	undirected
	Gh_A08G2210	Gh_A11G1471	0.768369	undirected
	Gh_A03G1024	Gh_A11G1471	0.675832	undirected
	Gh_D07G1312	Gh_A11G1471	0.717537	undirected
	Gh_D08G1440	Gh_A11G1471	0.740588	undirected
	Gh_A12G2183	Gh_A11G1471	0.741763	undirected
	Gh_A03G0889	Gh_A11G1529	0.476917	undirected
	Gh_A08G2199	Gh_A11G1529	0.410459	undirected
	Gh_A08G2210	Gh_A11G1549	0.739238	undirected
	Gh_A03G1024	Gh_A11G1549	0.649253	undirected
	Gh_D07G1312	Gh_A11G1549	0.683357	undirected
	Gh_D08G1440	Gh_A11G1549	0.74705	undirected
	Gh_A12G2183	Gh_A11G1549	0.758288	undirected
	Gh_A03G1024	Gh_A11G1924	0.661644	undirected
	Gh_D07G1312	Gh_A11G1924	0.693948	undirected
	Gh_D08G1440	Gh_A11G1924	0.722394	undirected
	Gh_A12G2183	Gh_A11G1924	0.723882	undirected
	Gh_A08G2210	Gh_A11G1924	0.745314	undirected
	Gh_A08G2199	Gh_A11G2071	0.420485	undirected
	Gh_D05G0202	Gh_A11G2071	0.412512	undirected
	Gh_A03G0889	Gh_A11G2071	0.460304	undirected
	Gh_D07G1312	Gh_A11G2268	0.649057	undirected
	Gh_D08G1440	Gh_A11G2268	0.746986	undirected
	Gh_A12G2183	Gh_A11G2268	0.753616	undirected
	Gh_A08G2210	Gh_A11G2268	0.667833	undirected
	Gh_A03G1024	Gh_A11G2465	0.611851	undirected
	Gh_D07G1312	Gh_A11G2465	0.654564	undirected
	Gh_D08G1440	Gh_A11G2465	0.681927	undirected
	Gh_A12G2183	Gh_A11G2465	0.673151	undirected
	Gh_A08G2210	Gh_A11G2465	0.68979	undirected
	Gh_A08G2210	Gh_A11G2529	0.767656	undirected
	Gh_A03G1024	Gh_A11G2529	0.679434	undirected
	Gh_D07G1312	Gh_A11G2529	0.719418	undirected
	Gh_D08G1440	Gh_A11G2529	0.74696	undirected
	Gh_A12G2183	Gh_A11G2529	0.728955	undirected
	Gh_A08G2210	Gh_A11G2714	0.766749	undirected
	Gh_A03G1024	Gh_A11G2714	0.676072	undirected
	Gh_D07G1312	Gh_A11G2714	0.717945	undirected
	Gh_D08G1440	Gh_A11G2714	0.74367	undirected
	Gh_A12G2183	Gh_A11G2714	0.725476	undirected
	Gh_A08G2210	Gh_A11G2945	0.609851	undirected
	Gh_D08G1440	Gh_A11G2945	0.693179	undirected
	Gh_A12G2183	Gh_A11G2945	0.702002	undirected
	Gh_D07G1312	Gh_A11G3041	0.715631	undirected
	Gh_D08G1440	Gh_A11G3041	0.73857	undirected
	Gh_A08G2210	Gh_A11G3041	0.765178	undirected
	Gh_A03G1024	Gh_A11G3041	0.673274	undirected
	Gh_A12G2183	Gh_A11G3041	0.742265	undirected
	Gh_D07G1312	Gh_A11G3189	0.661434	undirected
	Gh_D08G1440	Gh_A11G3189	0.757177	undirected
	Gh_A08G2210	Gh_A11G3189	0.675296	undirected
	Gh_A12G2183	Gh_A11G3189	0.766528	undirected
	Gh_D07G1312	Gh_A11G3219	0.63983	undirected
	Gh_D08G1440	Gh_A11G3219	0.734302	undirected
	Gh_A08G2210	Gh_A11G3219	0.638685	undirected
	Gh_A12G2183	Gh_A11G3219	0.742774	undirected
	Gh_A08G2210	Gh_A12G0054	0.664867	undirected
	Gh_D07G1312	Gh_A12G0054	0.662003	undirected
	Gh_D08G1440	Gh_A12G0054	0.760836	undirected
	Gh_A12G2183	Gh_A12G0054	0.76672	undirected
	Gh_A08G2199	Gh_A12G0322	0.503628	undirected
	Gh_D05G0202	Gh_A12G0322	0.427888	undirected
	Gh_A03G0889	Gh_A12G0322	0.495831	undirected
	Gh_D08G1467	Gh_A12G0322	0.480719	undirected
	Gh_A08G2210	Gh_A12G0344	0.760603	undirected
	Gh_A03G1024	Gh_A12G0344	0.668968	undirected
	Gh_D07G1312	Gh_A12G0344	0.707169	undirected
	Gh_D08G1440	Gh_A12G0344	0.736831	undirected
	Gh_A12G2183	Gh_A12G0344	0.7516	undirected
	Gh_A03G0889	Gh_A12G0359	0.43806	undirected
	Gh_D07G1312	Gh_A12G0362	0.61626	undirected
	Gh_D08G1440	Gh_A12G0362	0.643681	undirected
	Gh_A12G2183	Gh_A12G0362	0.657094	undirected
	Gh_A08G2210	Gh_A12G0362	0.64569	undirected
	Gh_A08G2210	Gh_A12G0791	0.74869	undirected
	Gh_A03G1024	Gh_A12G0791	0.66163	undirected
	Gh_D07G1312	Gh_A12G0791	0.69876	undirected
	Gh_D08G1440	Gh_A12G0791	0.723572	undirected
	Gh_A12G2183	Gh_A12G0791	0.724257	undirected
	Gh_D08G1440	Gh_A12G0848	0.626548	undirected
	Gh_A12G2183	Gh_A12G0848	0.61688	undirected
	Gh_A08G2210	Gh_A12G0848	0.636407	undirected
	Gh_A03G1024	Gh_A12G1120	0.661803	undirected
	Gh_D07G1312	Gh_A12G1120	0.704603	undirected
	Gh_D08G1440	Gh_A12G1120	0.726976	undirected
	Gh_A12G2183	Gh_A12G1120	0.736746	undirected
	Gh_A08G2210	Gh_A12G1120	0.751925	undirected
	Gh_A08G2210	Gh_A12G1176	0.613491	undirected
	Gh_D08G1440	Gh_A12G1176	0.663458	undirected
	Gh_A12G2183	Gh_A12G1176	0.691246	undirected
	Gh_A08G2210	Gh_A12G1187	0.710108	undirected
	Gh_A03G1024	Gh_A12G1187	0.620264	undirected
	Gh_D07G1312	Gh_A12G1187	0.674324	undirected
	Gh_D08G1440	Gh_A12G1187	0.692125	undirected
	Gh_A12G2183	Gh_A12G1187	0.700162	undirected
	Gh_A03G1024	Gh_A12G1418	0.653828	undirected
	Gh_D07G1312	Gh_A12G1418	0.688346	undirected
	Gh_D08G1440	Gh_A12G1418	0.746214	undirected
	Gh_A12G2183	Gh_A12G1418	0.758046	undirected
	Gh_A08G2210	Gh_A12G1418	0.744051	undirected
	Gh_A08G2199	Gh_A12G1642	0.469382	undirected
	Gh_D05G0202	Gh_A12G1642	0.44297	undirected
	Gh_A03G0889	Gh_A12G1642	0.473128	undirected
	Gh_D08G1467	Gh_A12G1642	0.459101	undirected
	Gh_A03G1024	Gh_A12G1768	0.646915	undirected
	Gh_D07G1312	Gh_A12G1768	0.691342	undirected
	Gh_D08G1440	Gh_A12G1768	0.717967	undirected
	Gh_A12G2183	Gh_A12G1768	0.705502	undirected
	Gh_A08G2210	Gh_A12G1768	0.731206	undirected
	Gh_A08G2210	Gh_A12G1821	0.632736	undirected
	Gh_D07G1312	Gh_A12G1821	0.623837	undirected
	Gh_D08G1440	Gh_A12G1821	0.713093	undirected
	Gh_A12G2183	Gh_A12G1821	0.711321	undirected
	Gh_A08G2210	Gh_A12G1892	0.720976	undirected
	Gh_A03G1024	Gh_A12G1892	0.641227	undirected
	Gh_D07G1312	Gh_A12G1892	0.672438	undirected
	Gh_D08G1440	Gh_A12G1892	0.701322	undirected
	Gh_A12G2183	Gh_A12G1892	0.69367	undirected
	Gh_A03G0889	Gh_A12G2167	0.411839	undirected
	Gh_A08G2210	Gh_A12G2325	0.625602	undirected
	Gh_A12G2183	Gh_A12G2325	0.612148	undirected
	Gh_D08G1440	Gh_A12G2325	0.607258	undirected
	Gh_A08G2210	Gh_A12G2382	0.70824	undirected
	Gh_A12G2183	Gh_A12G2382	0.684271	undirected
	Gh_A03G1024	Gh_A12G2382	0.62768	undirected
	Gh_D07G1312	Gh_A12G2382	0.668744	undirected
	Gh_D08G1440	Gh_A12G2382	0.696151	undirected
	Gh_A03G1024	Gh_A12G2385	0.644834	undirected
	Gh_D07G1312	Gh_A12G2385	0.689002	undirected
	Gh_D08G1440	Gh_A12G2385	0.724342	undirected
	Gh_A12G2183	Gh_A12G2385	0.742209	undirected
	Gh_A08G2210	Gh_A12G2385	0.736577	undirected
	Gh_D07G1312	Gh_A12G2608	0.609764	undirected
	Gh_D08G1440	Gh_A12G2608	0.690225	undirected
	Gh_A08G2210	Gh_A12G2608	0.643989	undirected
	Gh_A12G2183	Gh_A12G2608	0.702738	undirected
	Gh_D08G1467	Gh_A12G2706	0.428171	undirected
	Gh_A03G0889	Gh_A12G2706	0.496976	undirected
	Gh_A08G2199	Gh_A12G2706	0.499271	undirected
	Gh_A08G2210	Gh_A13G0326	0.724402	undirected
	Gh_A12G2183	Gh_A13G0326	0.701748	undirected
	Gh_A03G1024	Gh_A13G0326	0.641499	undirected
	Gh_D07G1312	Gh_A13G0326	0.686382	undirected
	Gh_D08G1440	Gh_A13G0326	0.712869	undirected
	Gh_A08G2210	Gh_A13G0441	0.730944	undirected
	Gh_A12G2183	Gh_A13G0441	0.760421	undirected
	Gh_A03G1024	Gh_A13G0441	0.642839	undirected
	Gh_D07G1312	Gh_A13G0441	0.674031	undirected
	Gh_D08G1440	Gh_A13G0441	0.750093	undirected
	Gh_A08G2210	Gh_A13G0449	0.76778	undirected
	Gh_A12G2183	Gh_A13G0449	0.748112	undirected
	Gh_A03G1024	Gh_A13G0449	0.674988	undirected
	Gh_D07G1312	Gh_A13G0449	0.715498	undirected
	Gh_D08G1440	Gh_A13G0449	0.738352	undirected
	Gh_A03G1024	Gh_A13G0498	0.671028	undirected
	Gh_D07G1312	Gh_A13G0498	0.707318	undirected
	Gh_D08G1440	Gh_A13G0498	0.733759	undirected
	Gh_A12G2183	Gh_A13G0498	0.714049	undirected
	Gh_A08G2210	Gh_A13G0498	0.759623	undirected
	Gh_A08G2210	Gh_A13G0520	0.654117	undirected
	Gh_A12G2183	Gh_A13G0520	0.66698	undirected
	Gh_D07G1312	Gh_A13G0520	0.625293	undirected
	Gh_D08G1440	Gh_A13G0520	0.650843	undirected
	Gh_A08G2210	Gh_A13G0711	0.746033	undirected
	Gh_A12G2183	Gh_A13G0711	0.755795	undirected
	Gh_A03G1024	Gh_A13G0711	0.656962	undirected
	Gh_D07G1312	Gh_A13G0711	0.689565	undirected
	Gh_D08G1440	Gh_A13G0711	0.744017	undirected
	Gh_A08G2210	Gh_A13G0723	0.741895	undirected
	Gh_A12G2183	Gh_A13G0723	0.758304	undirected
	Gh_A03G1024	Gh_A13G0723	0.65199	undirected
	Gh_D07G1312	Gh_A13G0723	0.68586	undirected
	Gh_D08G1440	Gh_A13G0723	0.746831	undirected
	Gh_D07G1312	Gh_A13G0882	0.640698	undirected
	Gh_D08G1440	Gh_A13G0882	0.690759	undirected
	Gh_A12G2183	Gh_A13G0882	0.713642	undirected
	Gh_A08G2210	Gh_A13G0882	0.679823	undirected
	Gh_A08G2210	Gh_A13G0967	0.735759	undirected
	Gh_A12G2183	Gh_A13G0967	0.728498	undirected
	Gh_A03G1024	Gh_A13G0967	0.647471	undirected
	Gh_D07G1312	Gh_A13G0967	0.681306	undirected
	Gh_D08G1440	Gh_A13G0967	0.715473	undirected
	Gh_A08G2210	Gh_A13G1052	0.753559	undirected
	Gh_A12G2183	Gh_A13G1052	0.718735	undirected
	Gh_A03G1024	Gh_A13G1052	0.665989	undirected
	Gh_D07G1312	Gh_A13G1052	0.708755	undirected
	Gh_D08G1440	Gh_A13G1052	0.734907	undirected
	Gh_A08G2210	Gh_A13G1054	0.689435	undirected
	Gh_A12G2183	Gh_A13G1054	0.704807	undirected
	Gh_A03G1024	Gh_A13G1054	0.607384	undirected
	Gh_D07G1312	Gh_A13G1054	0.653839	undirected
	Gh_D08G1440	Gh_A13G1054	0.679895	undirected
	Gh_A08G2210	Gh_A13G1160	0.745856	undirected
	Gh_A12G2183	Gh_A13G1160	0.720162	undirected
	Gh_A03G1024	Gh_A13G1160	0.659628	undirected
	Gh_D07G1312	Gh_A13G1160	0.694988	undirected
	Gh_D08G1440	Gh_A13G1160	0.722133	undirected
	Gh_A08G2210	Gh_A13G1827	0.689313	undirected
	Gh_A12G2183	Gh_A13G1827	0.674711	undirected
	Gh_A03G1024	Gh_A13G1827	0.61411	undirected
	Gh_D07G1312	Gh_A13G1827	0.653592	undirected
	Gh_D08G1440	Gh_A13G1827	0.683187	undirected
	Gh_A08G2210	Gh_A13G1837	0.762423	undirected
	Gh_A12G2183	Gh_A13G1837	0.747357	undirected
	Gh_A03G1024	Gh_A13G1837	0.641843	undirected
	Gh_D07G1312	Gh_A13G1837	0.711427	undirected
	Gh_D08G1440	Gh_A13G1837	0.711938	undirected
	Gh_A03G1024	Gh_A13G2016	0.649014	undirected
	Gh_D07G1312	Gh_A13G2016	0.692547	undirected
	Gh_D08G1440	Gh_A13G2016	0.718255	undirected
	Gh_A12G2183	Gh_A13G2016	0.707036	undirected
	Gh_A08G2210	Gh_A13G2016	0.733953	undirected
	Gh_A08G2210	Gh_D01G0088	0.703584	undirected
	Gh_A12G2183	Gh_D01G0088	0.725521	undirected
	Gh_A03G1024	Gh_D01G0088	0.618354	undirected
	Gh_D07G1312	Gh_D01G0088	0.665572	undirected
	Gh_D08G1440	Gh_D01G0088	0.701711	undirected
	Gh_A08G2199	Gh_D01G0112	0.434977	undirected
	Gh_A03G0889	Gh_D01G0112	0.486359	undirected
	Gh_A08G2199	Gh_D01G0212	0.425072	undirected
	Gh_A03G0889	Gh_D01G0212	0.480091	undirected
	Gh_A08G2210	Gh_D01G0237	0.701142	undirected
	Gh_A12G2183	Gh_D01G0237	0.756528	undirected
	Gh_A03G1024	Gh_D01G0237	0.610333	undirected
	Gh_D07G1312	Gh_D01G0237	0.65404	undirected
	Gh_D08G1440	Gh_D01G0237	0.746174	undirected
	Gh_D07G1312	Gh_D01G0731	0.625776	undirected
	Gh_D08G1440	Gh_D01G0731	0.675454	undirected
	Gh_A12G2183	Gh_D01G0731	0.700269	undirected
	Gh_A08G2210	Gh_D01G0731	0.65924	undirected
	Gh_A03G1024	Gh_D01G0771	0.659243	undirected
	Gh_D07G1312	Gh_D01G0771	0.706025	undirected
	Gh_D08G1440	Gh_D01G0771	0.727391	undirected
	Gh_A12G2183	Gh_D01G0771	0.732383	undirected
	Gh_A08G2210	Gh_D01G0771	0.751659	undirected
	Gh_A08G2210	Gh_D01G0932	0.70315	undirected
	Gh_A12G2183	Gh_D01G0932	0.68535	undirected
	Gh_A03G1024	Gh_D01G0932	0.630531	undirected
	Gh_D07G1312	Gh_D01G0932	0.663739	undirected
	Gh_D08G1440	Gh_D01G0932	0.695911	undirected
	Gh_A03G1024	Gh_D01G0994	0.668008	undirected
	Gh_D07G1312	Gh_D01G0994	0.707461	undirected
	Gh_D08G1440	Gh_D01G0994	0.734399	undirected
	Gh_A12G2183	Gh_D01G0994	0.71604	undirected
	Gh_A08G2210	Gh_D01G0994	0.756027	undirected
	Gh_A08G2210	Gh_D01G1171	0.729131	undirected
	Gh_A12G2183	Gh_D01G1171	0.69417	undirected
	Gh_A03G1024	Gh_D01G1171	0.645863	undirected
	Gh_D07G1312	Gh_D01G1171	0.680531	undirected
	Gh_D08G1440	Gh_D01G1171	0.707453	undirected
	Gh_A08G2210	Gh_D01G1884	0.746405	undirected
	Gh_A12G2183	Gh_D01G1884	0.752058	undirected
	Gh_A03G1024	Gh_D01G1884	0.653709	undirected
	Gh_D07G1312	Gh_D01G1884	0.693714	undirected
	Gh_D08G1440	Gh_D01G1884	0.738338	undirected
	Gh_A08G2210	Gh_D01G2059	0.760989	undirected
	Gh_A12G2183	Gh_D01G2059	0.724418	undirected
	Gh_A03G1024	Gh_D01G2059	0.672964	undirected
	Gh_D07G1312	Gh_D01G2059	0.714184	undirected
	Gh_D08G1440	Gh_D01G2059	0.741514	undirected
	Gh_A08G2210	Gh_D01G2254	0.628309	undirected
	Gh_A12G2183	Gh_D01G2254	0.646198	undirected
	Gh_D08G1440	Gh_D01G2254	0.625819	undirected
	Gh_D07G1312	Gh_D01G2340	0.658451	undirected
	Gh_D08G1440	Gh_D01G2340	0.756754	undirected
	Gh_A08G2210	Gh_D01G2340	0.69547	undirected
	Gh_A03G1024	Gh_D01G2340	0.610932	undirected
	Gh_A12G2183	Gh_D01G2340	0.76412	undirected
	Gh_D05G0202	Gh_D01G2361	0.438187	undirected
	Gh_D08G1467	Gh_D01G2361	0.441689	undirected
	Gh_A03G0889	Gh_D01G2361	0.499054	undirected
	Gh_A08G2199	Gh_D01G2361	0.459231	undirected
	Gh_A08G2210	Gh_D02G0290	0.729882	undirected
	Gh_A12G2183	Gh_D02G0290	0.748844	undirected
	Gh_A03G1024	Gh_D02G0290	0.643219	undirected
	Gh_D07G1312	Gh_D02G0290	0.673363	undirected
	Gh_D08G1440	Gh_D02G0290	0.737676	undirected
	Gh_D07G1312	Gh_D02G0300	0.649168	undirected
	Gh_D08G1440	Gh_D02G0300	0.744647	undirected
	Gh_A12G2183	Gh_D02G0300	0.753392	undirected
	Gh_A08G2210	Gh_D02G0300	0.68999	undirected
	Gh_A08G2210	Gh_D02G0371	0.645357	undirected
	Gh_A12G2183	Gh_D02G0371	0.742427	undirected
	Gh_D07G1312	Gh_D02G0371	0.644145	undirected
	Gh_D08G1440	Gh_D02G0371	0.736167	undirected
	Gh_A08G2210	Gh_D02G0410	0.711625	undirected
	Gh_A12G2183	Gh_D02G0410	0.750124	undirected
	Gh_A03G1024	Gh_D02G0410	0.624409	undirected
	Gh_D07G1312	Gh_D02G0410	0.664471	undirected
	Gh_D08G1440	Gh_D02G0410	0.733532	undirected
	Gh_A03G1024	Gh_D02G0519	0.64819	undirected
	Gh_D07G1312	Gh_D02G0519	0.693712	undirected
	Gh_D08G1440	Gh_D02G0519	0.715096	undirected
	Gh_A12G2183	Gh_D02G0519	0.734533	undirected
	Gh_A08G2210	Gh_D02G0519	0.737154	undirected
	Gh_A08G2210	Gh_D02G0541	0.698583	undirected
	Gh_A12G2183	Gh_D02G0541	0.749723	undirected
	Gh_A03G1024	Gh_D02G0541	0.620154	undirected
	Gh_D07G1312	Gh_D02G0541	0.641292	undirected
	Gh_D08G1440	Gh_D02G0541	0.741604	undirected
	Gh_A08G2210	Gh_D02G0684	0.698683	undirected
	Gh_A12G2183	Gh_D02G0684	0.68522	undirected
	Gh_A03G1024	Gh_D02G0684	0.629317	undirected
	Gh_D07G1312	Gh_D02G0684	0.649363	undirected
	Gh_D08G1440	Gh_D02G0684	0.680833	undirected
	Gh_A08G2199	Gh_D02G0792	0.498659	undirected
	Gh_A03G0889	Gh_D02G0792	0.4905	undirected
	Gh_D08G1467	Gh_D02G0792	0.437092	undirected
	Gh_A08G2210	Gh_D02G0855	0.728248	undirected
	Gh_A12G2183	Gh_D02G0855	0.701747	undirected
	Gh_A03G1024	Gh_D02G0855	0.644582	undirected
	Gh_D07G1312	Gh_D02G0855	0.681564	undirected
	Gh_D08G1440	Gh_D02G0855	0.709166	undirected
	Gh_A08G2210	Gh_D02G1008	0.771422	undirected
	Gh_A12G2183	Gh_D02G1008	0.736306	undirected
	Gh_A03G1024	Gh_D02G1008	0.680492	undirected
	Gh_D07G1312	Gh_D02G1008	0.719011	undirected
	Gh_D08G1440	Gh_D02G1008	0.744276	undirected
	Gh_A08G2199	Gh_D02G1973	0.477973	undirected
	Gh_D05G0202	Gh_D02G1973	0.421334	undirected
	Gh_A03G0889	Gh_D02G1973	0.50116	undirected
	Gh_D08G1467	Gh_D02G1973	0.43624	undirected
	Gh_A03G1024	Gh_D03G0151	0.642175	undirected
	Gh_D07G1312	Gh_D03G0151	0.689235	undirected
	Gh_D08G1440	Gh_D03G0151	0.711307	undirected
	Gh_A12G2183	Gh_D03G0151	0.730703	undirected
	Gh_A08G2210	Gh_D03G0151	0.730965	undirected
	Gh_A03G0889	Gh_D03G0256	0.492454	undirected
	Gh_A08G2210	Gh_D03G0550	0.765108	undirected
	Gh_A12G2183	Gh_D03G0550	0.705655	undirected
	Gh_A03G1024	Gh_D03G0550	0.67298	undirected
	Gh_D07G1312	Gh_D03G0550	0.713547	undirected
	Gh_D08G1440	Gh_D03G0550	0.736338	undirected
	Gh_A08G2210	Gh_D03G0765	0.65183	undirected
	Gh_A12G2183	Gh_D03G0765	0.641081	undirected
	Gh_D07G1312	Gh_D03G0765	0.622688	undirected
	Gh_D08G1440	Gh_D03G0765	0.641161	undirected
	Gh_A08G2210	Gh_D03G0990	0.761028	undirected
	Gh_A12G2183	Gh_D03G0990	0.746163	undirected
	Gh_A03G1024	Gh_D03G0990	0.669104	undirected
	Gh_D07G1312	Gh_D03G0990	0.710397	undirected
	Gh_D08G1440	Gh_D03G0990	0.732603	undirected
	Gh_A08G2210	Gh_D03G1002	0.755525	undirected
	Gh_A12G2183	Gh_D03G1002	0.75022	undirected
	Gh_A03G1024	Gh_D03G1002	0.664682	undirected
	Gh_D07G1312	Gh_D03G1002	0.70061	undirected
	Gh_D08G1440	Gh_D03G1002	0.736789	undirected
	Gh_A08G2210	Gh_D03G1019	0.758499	undirected
	Gh_A12G2183	Gh_D03G1019	0.725211	undirected
	Gh_A03G1024	Gh_D03G1019	0.673137	undirected
	Gh_D07G1312	Gh_D03G1019	0.712515	undirected
	Gh_D08G1440	Gh_D03G1019	0.741218	undirected
	Gh_A08G2199	Gh_D03G1053	0.465481	undirected
	Gh_A03G0889	Gh_D03G1053	0.474793	undirected
	Gh_D08G1467	Gh_D03G1053	0.448248	undirected
	Gh_A08G2210	Gh_D03G1205	0.682563	undirected
	Gh_A12G2183	Gh_D03G1205	0.673559	undirected
	Gh_A03G1024	Gh_D03G1205	0.615622	undirected
	Gh_D07G1312	Gh_D03G1205	0.636208	undirected
	Gh_D08G1440	Gh_D03G1205	0.668817	undirected
	Gh_A08G2210	Gh_D03G1266	0.628787	undirected
	Gh_A12G2183	Gh_D03G1266	0.638297	undirected
	Gh_D08G1440	Gh_D03G1266	0.62627	undirected
	Gh_A08G2199	Gh_D03G1283	0.496581	undirected
	Gh_A03G0889	Gh_D03G1283	0.512059	undirected
	Gh_D08G1467	Gh_D03G1283	0.44452	undirected
	Gh_A08G2210	Gh_D03G1456	0.768002	undirected
	Gh_A12G2183	Gh_D03G1456	0.726971	undirected
	Gh_A03G1024	Gh_D03G1456	0.677803	undirected
	Gh_D07G1312	Gh_D03G1456	0.719621	undirected
	Gh_D08G1440	Gh_D03G1456	0.745687	undirected
	Gh_A08G2210	Gh_D03G1578	0.707457	undirected
	Gh_A12G2183	Gh_D03G1578	0.688943	undirected
	Gh_A03G1024	Gh_D03G1578	0.62791	undirected
	Gh_D07G1312	Gh_D03G1578	0.671206	undirected
	Gh_D08G1440	Gh_D03G1578	0.698655	undirected
	Gh_A08G2210	Gh_D03G1650	0.731717	undirected
	Gh_A12G2183	Gh_D03G1650	0.729427	undirected
	Gh_A03G1024	Gh_D03G1650	0.644088	undirected
	Gh_D07G1312	Gh_D03G1650	0.689902	undirected
	Gh_D08G1440	Gh_D03G1650	0.712014	undirected
	Gh_A03G0889	Gh_D03G1757	0.415756	undirected
	Gh_D07G1312	Gh_D03G1775	0.664036	undirected
	Gh_D08G1440	Gh_D03G1775	0.760125	undirected
	Gh_A12G2183	Gh_D03G1775	0.76721	undirected
	Gh_A08G2210	Gh_D03G1775	0.665117	undirected
	Gh_A08G2210	Gh_D04G0272	0.735145	undirected
	Gh_A12G2183	Gh_D04G0272	0.700582	undirected
	Gh_A03G1024	Gh_D04G0272	0.652958	undirected
	Gh_D07G1312	Gh_D04G0272	0.68818	undirected
	Gh_D08G1440	Gh_D04G0272	0.717411	undirected
	Gh_A08G2210	Gh_D04G0302	0.658904	undirected
	Gh_A12G2183	Gh_D04G0302	0.737454	undirected
	Gh_D07G1312	Gh_D04G0302	0.654027	undirected
	Gh_D08G1440	Gh_D04G0302	0.739079	undirected
	Gh_A08G2210	Gh_D04G0398	0.754994	undirected
	Gh_A12G2183	Gh_D04G0398	0.744016	undirected
	Gh_A03G1024	Gh_D04G0398	0.669006	undirected
	Gh_D07G1312	Gh_D04G0398	0.701299	undirected
	Gh_D08G1440	Gh_D04G0398	0.728748	undirected
	Gh_A03G1024	Gh_D04G0551	0.666537	undirected
	Gh_D07G1312	Gh_D04G0551	0.703313	undirected
	Gh_D08G1440	Gh_D04G0551	0.732512	undirected
	Gh_A12G2183	Gh_D04G0551	0.715375	undirected
	Gh_A08G2210	Gh_D04G0551	0.751046	undirected
	Gh_A08G2210	Gh_D04G0896	0.694785	undirected
	Gh_A12G2183	Gh_D04G0896	0.702385	undirected
	Gh_A03G1024	Gh_D04G0896	0.613141	undirected
	Gh_D07G1312	Gh_D04G0896	0.660908	undirected
	Gh_D08G1440	Gh_D04G0896	0.684036	undirected
	Gh_A08G2210	Gh_D04G1144	0.607245	undirected
	Gh_A12G2183	Gh_D04G1144	0.630422	undirected
	Gh_D08G1440	Gh_D04G1144	0.608617	undirected
	Gh_A08G2210	Gh_D04G1530	0.76694	undirected
	Gh_A12G2183	Gh_D04G1530	0.746043	undirected
	Gh_A03G1024	Gh_D04G1530	0.675705	undirected
	Gh_D07G1312	Gh_D04G1530	0.712579	undirected
	Gh_D08G1440	Gh_D04G1530	0.73653	undirected
	Gh_A08G2210	Gh_D04G1562	0.73899	undirected
	Gh_A12G2183	Gh_D04G1562	0.735907	undirected
	Gh_A03G1024	Gh_D04G1562	0.650875	undirected
	Gh_D07G1312	Gh_D04G1562	0.684191	undirected
	Gh_D08G1440	Gh_D04G1562	0.723033	undirected
	Gh_A12G2183	Gh_D04G1713	0.6285	undirected
	Gh_A08G2210	Gh_D04G1913	0.757354	undirected
	Gh_A12G2183	Gh_D04G1913	0.754645	undirected
	Gh_A03G1024	Gh_D04G1913	0.664808	undirected
	Gh_D07G1312	Gh_D04G1913	0.638721	undirected
	Gh_D08G1440	Gh_D04G1913	0.739667	undirected
	Gh_A03G1024	Gh_D05G0129	0.659986	undirected
	Gh_D07G1312	Gh_D05G0129	0.694839	undirected
	Gh_D08G1440	Gh_D05G0129	0.74138	undirected
	Gh_A12G2183	Gh_D05G0129	0.753853	undirected
	Gh_A08G2210	Gh_D05G0129	0.750508	undirected
	Gh_A08G2210	Gh_D05G0202	0.642229	undirected
	Gh_A12G2183	Gh_D05G0202	0.635628	undirected
	Gh_D07G1312	Gh_D05G0202	0.610422	undirected
	Gh_D08G1440	Gh_D05G0202	0.629864	undirected
	Gh_A08G2210	Gh_D05G0474	0.699308	undirected
	Gh_A12G2183	Gh_D05G0474	0.683663	undirected
	Gh_A03G1024	Gh_D05G0474	0.631222	undirected
	Gh_D07G1312	Gh_D05G0474	0.650241	undirected
	Gh_D08G1440	Gh_D05G0474	0.682329	undirected
	Gh_A08G2210	Gh_D05G0529	0.754037	undirected
	Gh_A12G2183	Gh_D05G0529	0.73904	undirected
	Gh_A03G1024	Gh_D05G0529	0.664694	undirected
	Gh_D07G1312	Gh_D05G0529	0.701023	undirected
	Gh_D08G1440	Gh_D05G0529	0.72496	undirected
	Gh_A08G2210	Gh_D05G0774	0.678705	undirected
	Gh_A12G2183	Gh_D05G0774	0.666565	undirected
	Gh_D07G1312	Gh_D05G0774	0.647323	undirected
	Gh_D08G1440	Gh_D05G0774	0.673164	undirected
	Gh_A08G2210	Gh_D05G0925	0.72151	undirected
	Gh_A12G2183	Gh_D05G0925	0.701237	undirected
	Gh_A03G1024	Gh_D05G0925	0.643196	undirected
	Gh_D07G1312	Gh_D05G0925	0.675185	undirected
	Gh_D08G1440	Gh_D05G0925	0.704054	undirected
	Gh_A08G2210	Gh_D05G0965	0.714927	undirected
	Gh_A12G2183	Gh_D05G0965	0.690577	undirected
	Gh_A03G1024	Gh_D05G0965	0.635686	undirected
	Gh_D07G1312	Gh_D05G0965	0.673686	undirected
	Gh_D08G1440	Gh_D05G0965	0.702892	undirected
	Gh_A03G1024	Gh_D05G1105	0.664745	undirected
	Gh_D07G1312	Gh_D05G1105	0.707178	undirected
	Gh_D08G1440	Gh_D05G1105	0.728954	undirected
	Gh_A12G2183	Gh_D05G1105	0.745476	undirected
	Gh_A08G2210	Gh_D05G1105	0.756308	undirected
	Gh_A08G2210	Gh_D05G1233	0.666422	undirected
	Gh_A12G2183	Gh_D05G1233	0.759131	undirected
	Gh_D07G1312	Gh_D05G1233	0.663012	undirected
	Gh_D08G1440	Gh_D05G1233	0.756337	undirected
	Gh_D05G0202	Gh_D05G1277	0.414767	undirected
	Gh_A03G0889	Gh_D05G1277	0.47724	undirected
	Gh_D08G1467	Gh_D05G1277	0.413415	undirected
	Gh_A08G2199	Gh_D05G1277	0.417711	undirected
	Gh_A03G1024	Gh_D05G1451	0.664896	undirected
	Gh_D07G1312	Gh_D05G1451	0.70334	undirected
	Gh_D08G1440	Gh_D05G1451	0.729627	undirected
	Gh_A12G2183	Gh_D05G1451	0.710894	undirected
	Gh_A08G2210	Gh_D05G1451	0.752007	undirected
	Gh_A08G2210	Gh_D05G1548	0.751161	undirected
	Gh_A12G2183	Gh_D05G1548	0.719808	undirected
	Gh_A03G1024	Gh_D05G1548	0.665334	undirected
	Gh_D07G1312	Gh_D05G1548	0.707591	undirected
	Gh_D08G1440	Gh_D05G1548	0.734764	undirected
	Gh_A08G2210	Gh_D05G1839	0.758815	undirected
	Gh_A12G2183	Gh_D05G1839	0.752227	undirected
	Gh_A03G1024	Gh_D05G1839	0.667632	undirected
	Gh_D07G1312	Gh_D05G1839	0.7035	undirected
	Gh_D08G1440	Gh_D05G1839	0.73881	undirected
	Gh_A03G0889	Gh_D05G1995	0.474556	undirected
	Gh_D08G1467	Gh_D05G1995	0.410771	undirected
	Gh_A08G2199	Gh_D05G1995	0.44944	undirected
	Gh_A08G2199	Gh_D05G1996	0.502418	undirected
	Gh_A03G0889	Gh_D05G1996	0.500283	undirected
	Gh_D08G1467	Gh_D05G1996	0.448735	undirected
	Gh_A08G2199	Gh_D05G2471	0.479556	undirected
	Gh_A03G0889	Gh_D05G2471	0.499272	undirected
	Gh_D08G1467	Gh_D05G2471	0.414502	undirected
	Gh_A08G2210	Gh_D05G2538	0.765223	undirected
	Gh_A12G2183	Gh_D05G2538	0.730878	undirected
	Gh_A03G1024	Gh_D05G2538	0.680166	undirected
	Gh_D07G1312	Gh_D05G2538	0.71229	undirected
	Gh_D08G1440	Gh_D05G2538	0.740973	undirected
	Gh_A08G2210	Gh_D05G2788	0.740735	undirected
	Gh_A12G2183	Gh_D05G2788	0.712862	undirected
	Gh_A03G1024	Gh_D05G2788	0.655507	undirected
	Gh_D07G1312	Gh_D05G2788	0.699712	undirected
	Gh_D08G1440	Gh_D05G2788	0.726203	undirected
	Gh_A03G0889	Gh_D05G2957	0.443832	undirected
	Gh_A08G2210	Gh_D05G2961	0.748568	undirected
	Gh_A12G2183	Gh_D05G2961	0.756903	undirected
	Gh_A03G1024	Gh_D05G2961	0.657868	undirected
	Gh_D07G1312	Gh_D05G2961	0.693116	undirected
	Gh_D08G1440	Gh_D05G2961	0.744558	undirected
	Gh_A08G2210	Gh_D05G3009	0.757647	undirected
	Gh_A12G2183	Gh_D05G3009	0.753328	undirected
	Gh_A03G1024	Gh_D05G3009	0.665844	undirected
	Gh_D07G1312	Gh_D05G3009	0.704143	undirected
	Gh_D08G1440	Gh_D05G3009	0.738951	undirected
	Gh_A08G2210	Gh_D05G3011	0.759862	undirected
	Gh_A12G2183	Gh_D05G3011	0.751713	undirected
	Gh_A03G1024	Gh_D05G3011	0.667914	undirected
	Gh_D07G1312	Gh_D05G3011	0.706754	undirected
	Gh_D08G1440	Gh_D05G3011	0.736847	undirected
	Gh_A08G2210	Gh_D05G3021	0.737951	undirected
	Gh_A12G2183	Gh_D05G3021	0.706198	undirected
	Gh_A03G1024	Gh_D05G3021	0.654821	undirected
	Gh_D07G1312	Gh_D05G3021	0.693802	undirected
	Gh_D08G1440	Gh_D05G3021	0.721352	undirected
	Gh_A08G2210	Gh_D05G3036	0.714325	undirected
	Gh_A12G2183	Gh_D05G3036	0.679005	undirected
	Gh_A03G1024	Gh_D05G3036	0.62858	undirected
	Gh_D07G1312	Gh_D05G3036	0.670922	undirected
	Gh_D08G1440	Gh_D05G3036	0.694766	undirected
	Gh_A03G1024	Gh_D05G3308	0.657607	undirected
	Gh_D07G1312	Gh_D05G3308	0.692557	undirected
	Gh_D08G1440	Gh_D05G3308	0.745177	undirected
	Gh_A12G2183	Gh_D05G3308	0.757719	undirected
	Gh_A08G2210	Gh_D05G3308	0.747778	undirected
	Gh_A08G2210	Gh_D05G3586	0.673939	undirected
	Gh_A12G2183	Gh_D05G3586	0.77224	undirected
	Gh_D07G1312	Gh_D05G3586	0.669797	undirected
	Gh_D08G1440	Gh_D05G3586	0.767771	undirected
	Gh_A08G2210	Gh_D05G3622	0.744945	undirected
	Gh_A12G2183	Gh_D05G3622	0.715614	undirected
	Gh_A03G1024	Gh_D05G3622	0.659129	undirected
	Gh_D07G1312	Gh_D05G3622	0.703003	undirected
	Gh_D08G1440	Gh_D05G3622	0.729555	undirected
	Gh_D07G1312	Gh_D05G3765	0.706232	undirected
	Gh_D08G1440	Gh_D05G3765	0.737026	undirected
	Gh_A08G2210	Gh_D05G3765	0.75902	undirected
	Gh_A03G1024	Gh_D05G3765	0.667025	undirected
	Gh_A12G2183	Gh_D05G3765	0.752026	undirected
	Gh_A03G1024	Gh_D06G0020	0.607318	undirected
	Gh_D07G1312	Gh_D06G0020	0.643841	undirected
	Gh_D08G1440	Gh_D06G0020	0.673696	undirected
	Gh_A12G2183	Gh_D06G0020	0.695441	undirected
	Gh_A08G2210	Gh_D06G0020	0.684486	undirected
	Gh_A08G2210	Gh_D06G0143	0.675377	undirected
	Gh_A12G2183	Gh_D06G0143	0.677798	undirected
	Gh_D07G1312	Gh_D06G0143	0.643505	undirected
	Gh_D08G1440	Gh_D06G0143	0.66852	undirected
	Gh_A08G2210	Gh_D06G0677	0.760546	undirected
	Gh_A12G2183	Gh_D06G0677	0.750591	undirected
	Gh_A03G1024	Gh_D06G0677	0.669196	undirected
	Gh_D07G1312	Gh_D06G0677	0.705381	undirected
	Gh_D08G1440	Gh_D06G0677	0.736872	undirected
	Gh_A08G2210	Gh_D06G0726	0.734181	undirected
	Gh_A12G2183	Gh_D06G0726	0.703966	undirected
	Gh_A03G1024	Gh_D06G0726	0.652585	undirected
	Gh_D07G1312	Gh_D06G0726	0.689539	undirected
	Gh_D08G1440	Gh_D06G0726	0.719007	undirected
	Gh_A08G2210	Gh_D06G0993	0.730622	undirected
	Gh_A12G2183	Gh_D06G0993	0.703724	undirected
	Gh_A03G1024	Gh_D06G0993	0.649027	undirected
	Gh_D07G1312	Gh_D06G0993	0.687953	undirected
	Gh_D08G1440	Gh_D06G0993	0.717201	undirected
	Gh_A03G1024	Gh_D06G1059	0.672925	undirected
	Gh_D07G1312	Gh_D06G1059	0.709504	undirected
	Gh_D08G1440	Gh_D06G1059	0.735909	undirected
	Gh_A12G2183	Gh_D06G1059	0.723049	undirected
	Gh_A08G2210	Gh_D06G1059	0.760779	undirected
	Gh_A08G2210	Gh_D06G1356	0.686231	undirected
	Gh_A12G2183	Gh_D06G1356	0.705058	undirected
	Gh_A03G1024	Gh_D06G1356	0.616479	undirected
	Gh_D07G1312	Gh_D06G1356	0.642064	undirected
	Gh_D08G1440	Gh_D06G1356	0.699034	undirected
	Gh_D05G0202	Gh_D06G1554	0.435611	undirected
	Gh_A08G2199	Gh_D06G1554	0.500539	undirected
	Gh_A03G0889	Gh_D06G1554	0.504398	undirected
	Gh_D08G1467	Gh_D06G1554	0.477307	undirected
	Gh_A08G2210	Gh_D06G1993	0.681241	undirected
	Gh_A12G2183	Gh_D06G1993	0.760674	undirected
	Gh_D07G1312	Gh_D06G1993	0.658517	undirected
	Gh_D08G1440	Gh_D06G1993	0.753047	undirected
	Gh_A08G2210	Gh_D06G2003	0.743686	undirected
	Gh_A12G2183	Gh_D06G2003	0.757877	undirected
	Gh_A03G1024	Gh_D06G2003	0.653568	undirected
	Gh_D07G1312	Gh_D06G2003	0.687758	undirected
	Gh_D08G1440	Gh_D06G2003	0.746198	undirected
	Gh_A08G2210	Gh_D07G0604	0.693992	undirected
	Gh_A12G2183	Gh_D07G0604	0.762274	undirected
	Gh_A03G1024	Gh_D07G0604	0.610101	undirected
	Gh_D07G1312	Gh_D07G0604	0.656296	undirected
	Gh_D08G1440	Gh_D07G0604	0.754888	undirected
	Gh_A08G2210	Gh_D07G0616	0.691913	undirected
	Gh_A12G2183	Gh_D07G0616	0.74861	undirected
	Gh_A03G1024	Gh_D07G0616	0.607513	undirected
	Gh_D07G1312	Gh_D07G0616	0.643059	undirected
	Gh_D08G1440	Gh_D07G0616	0.739689	undirected
	Gh_A08G2210	Gh_D07G0635	0.748261	undirected
	Gh_A12G2183	Gh_D07G0635	0.718003	undirected
	Gh_A03G1024	Gh_D07G0635	0.662254	undirected
	Gh_D07G1312	Gh_D07G0635	0.705607	undirected
	Gh_D08G1440	Gh_D07G0635	0.732339	undirected
	Gh_A08G2210	Gh_D07G0965	0.69851	undirected
	Gh_A12G2183	Gh_D07G0965	0.75796	undirected
	Gh_A03G1024	Gh_D07G0965	0.60782	undirected
	Gh_D07G1312	Gh_D07G0965	0.652751	undirected
	Gh_D08G1440	Gh_D07G0965	0.743114	undirected
	Gh_A03G1024	Gh_D07G1020	0.641035	undirected
	Gh_D07G1312	Gh_D07G1020	0.671786	undirected
	Gh_D08G1440	Gh_D07G1020	0.740155	undirected
	Gh_A12G2183	Gh_D07G1020	0.750664	undirected
	Gh_A08G2210	Gh_D07G1020	0.728527	undirected
	Gh_A08G2210	Gh_D07G1153	0.747175	undirected
	Gh_A12G2183	Gh_D07G1153	0.75704	undirected
	Gh_A03G1024	Gh_D07G1153	0.656932	undirected
	Gh_D07G1312	Gh_D07G1153	0.691694	undirected
	Gh_D08G1440	Gh_D07G1153	0.744697	undirected
	Gh_A03G1024	Gh_D07G1171	0.668875	undirected
	Gh_D07G1312	Gh_D07G1171	0.707357	undirected
	Gh_D08G1440	Gh_D07G1171	0.734808	undirected
	Gh_A12G2183	Gh_D07G1171	0.719223	undirected
	Gh_A08G2210	Gh_D07G1171	0.755325	undirected
	Gh_A08G2210	Gh_D07G1252	0.732228	undirected
	Gh_A12G2183	Gh_D07G1252	0.703015	undirected
	Gh_A03G1024	Gh_D07G1252	0.650361	undirected
	Gh_D07G1312	Gh_D07G1252	0.684115	undirected
	Gh_D08G1440	Gh_D07G1252	0.71306	undirected
	Gh_D07G1312	Gh_D07G1503	0.713433	undirected
	Gh_A08G2210	Gh_D07G1503	0.762235	undirected
	Gh_A12G2183	Gh_D07G1503	0.741527	undirected
	Gh_A03G1024	Gh_D07G1503	0.670587	undirected
	Gh_D08G1440	Gh_D07G1503	0.736145	undirected
	Gh_D07G1312	Gh_D07G1636	0.710649	undirected
	Gh_A08G2210	Gh_D07G1636	0.764156	undirected
	Gh_A12G2183	Gh_D07G1636	0.739238	undirected
	Gh_A03G1024	Gh_D07G1636	0.67447	undirected
	Gh_D08G1440	Gh_D07G1636	0.735848	undirected
	Gh_A08G2199	Gh_D07G2084	0.467969	undirected
	Gh_A03G0889	Gh_D07G2084	0.475866	undirected
	Gh_D08G1467	Gh_D07G2084	0.413699	undirected
	Gh_D07G1312	Gh_D07G2329	0.693105	undirected
	Gh_A08G2210	Gh_D07G2329	0.739898	undirected
	Gh_A12G2183	Gh_D07G2329	0.697212	undirected
	Gh_A03G1024	Gh_D07G2329	0.650616	undirected
	Gh_D08G1440	Gh_D07G2329	0.715936	undirected
	Gh_D07G1312	Gh_D08G0005	0.697083	undirected
	Gh_A08G2210	Gh_D08G0005	0.751991	undirected
	Gh_A12G2183	Gh_D08G0005	0.755651	undirected
	Gh_A03G1024	Gh_D08G0005	0.660786	undirected
	Gh_D08G1440	Gh_D08G0005	0.742681	undirected
	Gh_D07G1312	Gh_D08G0042	0.698582	undirected
	Gh_A08G2210	Gh_D08G0042	0.751022	undirected
	Gh_A12G2183	Gh_D08G0042	0.720925	undirected
	Gh_A03G1024	Gh_D08G0042	0.670652	undirected
	Gh_D08G1440	Gh_D08G0042	0.728546	undirected
	Gh_A03G1024	Gh_D08G0058	0.62942	undirected
	Gh_D07G1312	Gh_D08G0058	0.662521	undirected
	Gh_D08G1440	Gh_D08G0058	0.69004	undirected
	Gh_A12G2183	Gh_D08G0058	0.689558	undirected
	Gh_A08G2210	Gh_D08G0058	0.710048	undirected
	Gh_D07G1312	Gh_D08G0193	0.684993	undirected
	Gh_A08G2210	Gh_D08G0193	0.738863	undirected
	Gh_A12G2183	Gh_D08G0193	0.721417	undirected
	Gh_A03G1024	Gh_D08G0193	0.652857	undirected
	Gh_D08G1440	Gh_D08G0193	0.71019	undirected
	Gh_A03G1024	Gh_D08G0200	0.632083	undirected
	Gh_D07G1312	Gh_D08G0200	0.680746	undirected
	Gh_D08G1440	Gh_D08G0200	0.702254	undirected
	Gh_A12G2183	Gh_D08G0200	0.690911	undirected
	Gh_A08G2210	Gh_D08G0200	0.719585	undirected
	Gh_D07G1312	Gh_D08G0543	0.718107	undirected
	Gh_A08G2210	Gh_D08G0543	0.766724	undirected
	Gh_A12G2183	Gh_D08G0543	0.737727	undirected
	Gh_A03G1024	Gh_D08G0543	0.675163	undirected
	Gh_D08G1440	Gh_D08G0543	0.741779	undirected
	Gh_D07G1312	Gh_D08G0648	0.672474	undirected
	Gh_A08G2210	Gh_D08G0648	0.711583	undirected
	Gh_A12G2183	Gh_D08G0648	0.727211	undirected
	Gh_A03G1024	Gh_D08G0648	0.625632	undirected
	Gh_D08G1440	Gh_D08G0648	0.704242	undirected
	Gh_A08G2210	Gh_D08G0659	0.646976	undirected
	Gh_A12G2183	Gh_D08G0659	0.700463	undirected
	Gh_D08G1440	Gh_D08G0659	0.685172	undirected
	Gh_D07G1312	Gh_D08G0805	0.715956	undirected
	Gh_A08G2210	Gh_D08G0805	0.765657	undirected
	Gh_A12G2183	Gh_D08G0805	0.739359	undirected
	Gh_A03G1024	Gh_D08G0805	0.673821	undirected
	Gh_D08G1440	Gh_D08G0805	0.739153	undirected
	Gh_A08G2199	Gh_D08G0810	0.444948	undirected
	Gh_A03G0889	Gh_D08G0810	0.50925	undirected
	Gh_D08G1467	Gh_D08G0810	0.417958	undirected
	Gh_D07G1312	Gh_D08G0990	0.717693	undirected
	Gh_A08G2210	Gh_D08G0990	0.769785	undirected
	Gh_A12G2183	Gh_D08G0990	0.742846	undirected
	Gh_A03G1024	Gh_D08G0990	0.677841	undirected
	Gh_D08G1440	Gh_D08G0990	0.74148	undirected
	Gh_A03G1024	Gh_D08G1236	0.611287	undirected
	Gh_D07G1312	Gh_D08G1236	0.661252	undirected
	Gh_D08G1440	Gh_D08G1236	0.683649	undirected
	Gh_A12G2183	Gh_D08G1236	0.70856	undirected
	Gh_A08G2210	Gh_D08G1236	0.696552	undirected
	Gh_D07G1312	Gh_D08G1372	0.627271	undirected
	Gh_A08G2210	Gh_D08G1372	0.632583	undirected
	Gh_A12G2183	Gh_D08G1372	0.730944	undirected
	Gh_D08G1440	Gh_D08G1372	0.723773	undirected
	Gh_D08G1440	Gh_D08G1685	0.623394	undirected
	Gh_A08G2210	Gh_D08G1685	0.629619	undirected
	Gh_A12G2183	Gh_D08G1685	0.624124	undirected
	Gh_D07G1312	Gh_D08G1709	0.710624	undirected
	Gh_D08G1440	Gh_D08G1709	0.73678	undirected
	Gh_A08G2210	Gh_D08G1709	0.755313	undirected
	Gh_A12G2183	Gh_D08G1709	0.720591	undirected
	Gh_A03G1024	Gh_D08G1709	0.667572	undirected
	Gh_D07G1312	Gh_D08G1940	0.651589	undirected
	Gh_D08G1440	Gh_D08G1940	0.709584	undirected
	Gh_A08G2210	Gh_D08G1940	0.705132	undirected
	Gh_A12G2183	Gh_D08G1940	0.721316	undirected
	Gh_A03G1024	Gh_D08G1940	0.619791	undirected
	Gh_D07G1312	Gh_D08G1947	0.713728	undirected
	Gh_D08G1440	Gh_D08G1947	0.740265	undirected
	Gh_A08G2210	Gh_D08G1947	0.759071	undirected
	Gh_A12G2183	Gh_D08G1947	0.724066	undirected
	Gh_A03G1024	Gh_D08G1947	0.67088	undirected
	Gh_D07G1312	Gh_D08G2465	0.659769	undirected
	Gh_D08G1440	Gh_D08G2465	0.758305	undirected
	Gh_A08G2210	Gh_D08G2465	0.68165	undirected
	Gh_A12G2183	Gh_D08G2465	0.764726	undirected
	Gh_D07G1312	Gh_D08G2523	0.722492	undirected
	Gh_A08G2210	Gh_D08G2523	0.773363	undirected
	Gh_A12G2183	Gh_D08G2523	0.728289	undirected
	Gh_A03G1024	Gh_D08G2523	0.682706	undirected
	Gh_D08G1440	Gh_D08G2523	0.74869	undirected
	Gh_D07G1312	Gh_D08G2576	0.665912	undirected
	Gh_D08G1440	Gh_D08G2576	0.763187	undirected
	Gh_A08G2210	Gh_D08G2576	0.667744	undirected
	Gh_A12G2183	Gh_D08G2576	0.769623	undirected
	Gh_D07G1312	Gh_D08G2654	0.620921	undirected
	Gh_D08G1440	Gh_D08G2654	0.718273	undirected
	Gh_A12G2183	Gh_D08G2654	0.73283	undirected
	Gh_A08G2210	Gh_D08G2654	0.61642	undirected
	Gh_D07G1312	Gh_D09G0261	0.65741	undirected
	Gh_D08G1440	Gh_D09G0261	0.755456	undirected
	Gh_A08G2210	Gh_D09G0261	0.70734	undirected
	Gh_A12G2183	Gh_D09G0261	0.763686	undirected
	Gh_A03G1024	Gh_D09G0261	0.621202	undirected
	Gh_A03G1024	Gh_D09G0571	0.646392	undirected
	Gh_D07G1312	Gh_D09G0571	0.69032	undirected
	Gh_D08G1440	Gh_D09G0571	0.713762	undirected
	Gh_A12G2183	Gh_D09G0571	0.726708	undirected
	Gh_A08G2210	Gh_D09G0571	0.732382	undirected
	Gh_A03G1024	Gh_D09G0782	0.610016	undirected
	Gh_D07G1312	Gh_D09G0782	0.648088	undirected
	Gh_D08G1440	Gh_D09G0782	0.676657	undirected
	Gh_A12G2183	Gh_D09G0782	0.667911	undirected
	Gh_A08G2210	Gh_D09G0782	0.683269	undirected
	Gh_D07G1312	Gh_D09G0934	0.719068	undirected
	Gh_D08G1440	Gh_D09G0934	0.744559	undirected
	Gh_A08G2210	Gh_D09G0934	0.770489	undirected
	Gh_A12G2183	Gh_D09G0934	0.735107	undirected
	Gh_A03G1024	Gh_D09G0934	0.680421	undirected
	Gh_D07G1312	Gh_D09G0985	0.605774	undirected
	Gh_D08G1440	Gh_D09G0985	0.670107	undirected
	Gh_A08G2210	Gh_D09G0985	0.640465	undirected
	Gh_A12G2183	Gh_D09G0985	0.694772	undirected
	Gh_D07G1312	Gh_D09G1326	0.708713	undirected
	Gh_D08G1440	Gh_D09G1326	0.733315	undirected
	Gh_A08G2210	Gh_D09G1326	0.760461	undirected
	Gh_A03G1024	Gh_D09G1326	0.66849	undirected
	Gh_A12G2183	Gh_D09G1326	0.749239	undirected
	Gh_D07G1312	Gh_D09G1470	0.703638	undirected
	Gh_D08G1440	Gh_D09G1470	0.740022	undirected
	Gh_A08G2210	Gh_D09G1470	0.757674	undirected
	Gh_A03G1024	Gh_D09G1470	0.665815	undirected
	Gh_A12G2183	Gh_D09G1470	0.754037	undirected
	Gh_A03G1024	Gh_D09G1602	0.62791	undirected
	Gh_D07G1312	Gh_D09G1602	0.656223	undirected
	Gh_D08G1440	Gh_D09G1602	0.684239	undirected
	Gh_A12G2183	Gh_D09G1602	0.697179	undirected
	Gh_A08G2210	Gh_D09G1602	0.704226	undirected
	Gh_D07G1312	Gh_D09G1636	0.704453	undirected
	Gh_D08G1440	Gh_D09G1636	0.738673	undirected
	Gh_A08G2210	Gh_D09G1636	0.757892	undirected
	Gh_A03G1024	Gh_D09G1636	0.66596	undirected
	Gh_A12G2183	Gh_D09G1636	0.753093	undirected
	Gh_D05G0202	Gh_D09G1674	0.439221	undirected
	Gh_D08G1467	Gh_D09G1674	0.448964	undirected
	Gh_A03G0889	Gh_D09G1674	0.486321	undirected
	Gh_D07G1312	Gh_D09G1694	0.664518	undirected
	Gh_D08G1440	Gh_D09G1694	0.698406	undirected
	Gh_A08G2210	Gh_D09G1694	0.711387	undirected
	Gh_A03G1024	Gh_D09G1694	0.640309	undirected
	Gh_A12G2183	Gh_D09G1694	0.68287	undirected
	Gh_D07G1312	Gh_D09G1856	0.633183	undirected
	Gh_D08G1440	Gh_D09G1856	0.664558	undirected
	Gh_A08G2210	Gh_D09G1856	0.681047	undirected
	Gh_A12G2183	Gh_D09G1856	0.679548	undirected
	Gh_D08G1440	Gh_D09G1952	0.61972	undirected
	Gh_A12G2183	Gh_D09G1952	0.609425	undirected
	Gh_A08G2210	Gh_D09G1952	0.622263	undirected
	Gh_D07G1312	Gh_D09G2290	0.662447	undirected
	Gh_D08G1440	Gh_D09G2290	0.753134	undirected
	Gh_A08G2210	Gh_D09G2290	0.719279	undirected
	Gh_A03G1024	Gh_D09G2290	0.631881	undirected
	Gh_A12G2183	Gh_D09G2290	0.762344	undirected
	Gh_D07G1312	Gh_D09G2291	0.65932	undirected
	Gh_D08G1440	Gh_D09G2291	0.758443	undirected
	Gh_A08G2210	Gh_D09G2291	0.663279	undirected
	Gh_A12G2183	Gh_D09G2291	0.763609	undirected
	Gh_D07G1312	Gh_D09G2303	0.698086	undirected
	Gh_D08G1440	Gh_D09G2303	0.740156	undirected
	Gh_A08G2210	Gh_D09G2303	0.753619	undirected
	Gh_A03G1024	Gh_D09G2303	0.663033	undirected
	Gh_A12G2183	Gh_D09G2303	0.753027	undirected
	Gh_D07G1312	Gh_D09G2462	0.692188	undirected
	Gh_D08G1440	Gh_D09G2462	0.74179	undirected
	Gh_A08G2210	Gh_D09G2462	0.745896	undirected
	Gh_A03G1024	Gh_D09G2462	0.653752	undirected
	Gh_A12G2183	Gh_D09G2462	0.755332	undirected
	Gh_D07G1312	Gh_D10G0180	0.721838	undirected
	Gh_D08G1440	Gh_D10G0180	0.748243	undirected
	Gh_A08G2210	Gh_D10G0180	0.772165	undirected
	Gh_A03G1024	Gh_D10G0180	0.682098	undirected
	Gh_A12G2183	Gh_D10G0180	0.728814	undirected
	Gh_D07G1312	Gh_D10G0186	0.72327	undirected
	Gh_D08G1440	Gh_D10G0186	0.749237	undirected
	Gh_A08G2210	Gh_D10G0186	0.772105	undirected
	Gh_A03G1024	Gh_D10G0186	0.681808	undirected
	Gh_A12G2183	Gh_D10G0186	0.730183	undirected
	Gh_D07G1312	Gh_D10G0771	0.706607	undirected
	Gh_D08G1440	Gh_D10G0771	0.73504	undirected
	Gh_A08G2210	Gh_D10G0771	0.757853	undirected
	Gh_A03G1024	Gh_D10G0771	0.665414	undirected
	Gh_A12G2183	Gh_D10G0771	0.751101	undirected
	Gh_A03G1024	Gh_D10G0815	0.656318	undirected
	Gh_D07G1312	Gh_D10G0815	0.688167	undirected
	Gh_D08G1440	Gh_D10G0815	0.731098	undirected
	Gh_A12G2183	Gh_D10G0815	0.745305	undirected
	Gh_A08G2210	Gh_D10G0815	0.741796	undirected
	Gh_D07G1312	Gh_D10G0826	0.653643	undirected
	Gh_D08G1440	Gh_D10G0826	0.728163	undirected
	Gh_A08G2210	Gh_D10G0826	0.751789	undirected
	Gh_A03G1024	Gh_D10G0826	0.661208	undirected
	Gh_A12G2183	Gh_D10G0826	0.737007	undirected
	Gh_D07G1312	Gh_D10G0953	0.686947	undirected
	Gh_D08G1440	Gh_D10G0953	0.719529	undirected
	Gh_A08G2210	Gh_D10G0953	0.735896	undirected
	Gh_A03G1024	Gh_D10G0953	0.660724	undirected
	Gh_A12G2183	Gh_D10G0953	0.702079	undirected
	Gh_D07G1312	Gh_D10G1068	0.674948	undirected
	Gh_D08G1440	Gh_D10G1068	0.746566	undirected
	Gh_A08G2210	Gh_D10G1068	0.731819	undirected
	Gh_A03G1024	Gh_D10G1068	0.64372	undirected
	Gh_A12G2183	Gh_D10G1068	0.756977	undirected
	Gh_D07G1312	Gh_D10G1775	0.686831	undirected
	Gh_D08G1440	Gh_D10G1775	0.712574	undirected
	Gh_A08G2210	Gh_D10G1775	0.725335	undirected
	Gh_A03G1024	Gh_D10G1775	0.641798	undirected
	Gh_A12G2183	Gh_D10G1775	0.700809	undirected
	Gh_D07G1312	Gh_D10G1799	0.708138	undirected
	Gh_D08G1440	Gh_D10G1799	0.73412	undirected
	Gh_A08G2210	Gh_D10G1799	0.75119	undirected
	Gh_A03G1024	Gh_D10G1799	0.663491	undirected
	Gh_A12G2183	Gh_D10G1799	0.719306	undirected
	Gh_D07G1312	Gh_D10G1894	0.711031	undirected
	Gh_D08G1440	Gh_D10G1894	0.734067	undirected
	Gh_A08G2210	Gh_D10G1894	0.763087	undirected
	Gh_A03G1024	Gh_D10G1894	0.671769	undirected
	Gh_A12G2183	Gh_D10G1894	0.748529	undirected
	Gh_D08G1440	Gh_D10G2041	0.615098	undirected
	Gh_A08G2210	Gh_D10G2041	0.620523	undirected
	Gh_A12G2183	Gh_D10G2041	0.611607	undirected
	Gh_D08G1440	Gh_D10G2210	0.605745	undirected
	Gh_A08G2210	Gh_D10G2210	0.6079	undirected
	Gh_A12G2183	Gh_D10G2210	0.619572	undirected
	Gh_D08G1440	Gh_D10G2225	0.651601	undirected
	Gh_A12G2183	Gh_D10G2225	0.681601	undirected
	Gh_A08G2210	Gh_D10G2225	0.625214	undirected
	Gh_D07G1312	Gh_D10G2246	0.677408	undirected
	Gh_D08G1440	Gh_D10G2246	0.74141	undirected
	Gh_A08G2210	Gh_D10G2246	0.734229	undirected
	Gh_A03G1024	Gh_D10G2246	0.646253	undirected
	Gh_A12G2183	Gh_D10G2246	0.752326	undirected
	Gh_D07G1312	Gh_D10G2247	0.62614	undirected
	Gh_D08G1440	Gh_D10G2247	0.685805	undirected
	Gh_A12G2183	Gh_D10G2247	0.711422	undirected
	Gh_A08G2210	Gh_D10G2247	0.658208	undirected
	Gh_D07G1312	Gh_D10G2249	0.708556	undirected
	Gh_D08G1440	Gh_D10G2249	0.730627	undirected
	Gh_A08G2210	Gh_D10G2249	0.756826	undirected
	Gh_A03G1024	Gh_D10G2249	0.665479	undirected
	Gh_A12G2183	Gh_D10G2249	0.742759	undirected
	Gh_D07G1312	Gh_D10G2430	0.714111	undirected
	Gh_D08G1440	Gh_D10G2430	0.736751	undirected
	Gh_A08G2210	Gh_D10G2430	0.760337	undirected
	Gh_A03G1024	Gh_D10G2430	0.668294	undirected
	Gh_A12G2183	Gh_D10G2430	0.733913	undirected
	Gh_D07G1312	Gh_D10G2638	0.705063	undirected
	Gh_D08G1440	Gh_D10G2638	0.726815	undirected
	Gh_A08G2210	Gh_D10G2638	0.752438	undirected
	Gh_A03G1024	Gh_D10G2638	0.661465	undirected
	Gh_A12G2183	Gh_D10G2638	0.741958	undirected
	Gh_D08G1440	Gh_D11G0083	0.679655	undirected
	Gh_A08G2210	Gh_D11G0083	0.605317	undirected
	Gh_A12G2183	Gh_D11G0083	0.679306	undirected
	Gh_D07G1312	Gh_D11G0193	0.646678	undirected
	Gh_D08G1440	Gh_D11G0193	0.679025	undirected
	Gh_A08G2210	Gh_D11G0193	0.697781	undirected
	Gh_A03G1024	Gh_D11G0193	0.629926	undirected
	Gh_A12G2183	Gh_D11G0193	0.68708	undirected
	Gh_D08G1440	Gh_D11G0355	0.613908	undirected
	Gh_A08G2210	Gh_D11G0355	0.616878	undirected
	Gh_A12G2183	Gh_D11G0355	0.607132	undirected
	Gh_D07G1312	Gh_D11G0462	0.608985	undirected
	Gh_D08G1440	Gh_D11G0462	0.708551	undirected
	Gh_A12G2183	Gh_D11G0462	0.717249	undirected
	Gh_A08G2210	Gh_D11G0462	0.66242	undirected
	Gh_D07G1312	Gh_D11G0605	0.622604	undirected
	Gh_D08G1440	Gh_D11G0605	0.662767	undirected
	Gh_A08G2210	Gh_D11G0605	0.673658	undirected
	Gh_A03G1024	Gh_D11G0605	0.610828	undirected
	Gh_A12G2183	Gh_D11G0605	0.676973	undirected
	Gh_D07G1312	Gh_D11G0731	0.714394	undirected
	Gh_D08G1440	Gh_D11G0731	0.737117	undirected
	Gh_A08G2210	Gh_D11G0731	0.764013	undirected
	Gh_A03G1024	Gh_D11G0731	0.672029	undirected
	Gh_D07G1312	Gh_D11G0868	0.613084	undirected
	Gh_D08G1440	Gh_D11G0868	0.71023	undirected
	Gh_A08G2210	Gh_D11G0868	0.609031	undirected
	Gh_A12G2183	Gh_D11G0868	0.72893	undirected
	Gh_D07G1312	Gh_D11G0921	0.636254	undirected
	Gh_D08G1440	Gh_D11G0921	0.720776	undirected
	Gh_A08G2210	Gh_D11G0921	0.663425	undirected
	Gh_A12G2183	Gh_D11G0921	0.732563	undirected
	Gh_A03G1024	Gh_D11G1148	0.674695	undirected
	Gh_D07G1312	Gh_D11G1148	0.713918	undirected
	Gh_D08G1440	Gh_D11G1148	0.737177	undirected
	Gh_A12G2183	Gh_D11G1148	0.747647	undirected
	Gh_A08G2210	Gh_D11G1148	0.766525	undirected
	Gh_D07G1312	Gh_D11G1249	0.616062	undirected
	Gh_D08G1440	Gh_D11G1249	0.648312	undirected
	Gh_A08G2210	Gh_D11G1249	0.648698	undirected
	Gh_A12G2183	Gh_D11G1249	0.673444	undirected
	Gh_D07G1312	Gh_D11G1446	0.626065	undirected
	Gh_D08G1440	Gh_D11G1446	0.652692	undirected
	Gh_A08G2210	Gh_D11G1446	0.656215	undirected
	Gh_A12G2183	Gh_D11G1446	0.661085	undirected
	Gh_D07G1312	Gh_D11G1538	0.645109	undirected
	Gh_D08G1440	Gh_D11G1538	0.672547	undirected
	Gh_A08G2210	Gh_D11G1538	0.678423	undirected
	Gh_A12G2183	Gh_D11G1538	0.665205	undirected
	Gh_D07G1312	Gh_D11G1584	0.692923	undirected
	Gh_D08G1440	Gh_D11G1584	0.740968	undirected
	Gh_A08G2210	Gh_D11G1584	0.749199	undirected
	Gh_A03G1024	Gh_D11G1584	0.659592	undirected
	Gh_A12G2183	Gh_D11G1584	0.753164	undirected
	Gh_D07G1312	Gh_D11G1628	0.692616	undirected
	Gh_D08G1440	Gh_D11G1628	0.73697	undirected
	Gh_A08G2210	Gh_D11G1628	0.744901	undirected
	Gh_A03G1024	Gh_D11G1628	0.652296	undirected
	Gh_A12G2183	Gh_D11G1628	0.750631	undirected
	Gh_D07G1312	Gh_D11G1704	0.677269	undirected
	Gh_D08G1440	Gh_D11G1704	0.748665	undirected
	Gh_A08G2210	Gh_D11G1704	0.733869	undirected
	Gh_A03G1024	Gh_D11G1704	0.645551	undirected
	Gh_A12G2183	Gh_D11G1704	0.759252	undirected
	Gh_D07G1312	Gh_D11G1876	0.648959	undirected
	Gh_D08G1440	Gh_D11G1876	0.744778	undirected
	Gh_A08G2210	Gh_D11G1876	0.673003	undirected
	Gh_A12G2183	Gh_D11G1876	0.757412	undirected
	Gh_A03G1024	Gh_D11G1921	0.649003	undirected
	Gh_D07G1312	Gh_D11G1921	0.689875	undirected
	Gh_D08G1440	Gh_D11G1921	0.717214	undirected
	Gh_A12G2183	Gh_D11G1921	0.703508	undirected
	Gh_A08G2210	Gh_D11G1921	0.73161	undirected
	Gh_A03G1024	Gh_D11G1922	0.627469	undirected
	Gh_D07G1312	Gh_D11G1922	0.669725	undirected
	Gh_D08G1440	Gh_D11G1922	0.696336	undirected
	Gh_A12G2183	Gh_D11G1922	0.68733	undirected
	Gh_A08G2210	Gh_D11G1922	0.70695	undirected
	Gh_D07G1312	Gh_D11G2279	0.671694	undirected
	Gh_D08G1440	Gh_D11G2279	0.750747	undirected
	Gh_A08G2210	Gh_D11G2279	0.725344	undirected
	Gh_A03G1024	Gh_D11G2279	0.636076	undirected
	Gh_A12G2183	Gh_D11G2279	0.762673	undirected
	Gh_D07G1312	Gh_D11G2295	0.616363	undirected
	Gh_D08G1440	Gh_D11G2295	0.671002	undirected
	Gh_A08G2210	Gh_D11G2295	0.672386	undirected
	Gh_A03G1024	Gh_D11G2295	0.60794	undirected
	Gh_A12G2183	Gh_D11G2295	0.681625	undirected
	Gh_A03G1024	Gh_D11G2380	0.657571	undirected
	Gh_D07G1312	Gh_D11G2380	0.697858	undirected
	Gh_D08G1440	Gh_D11G2380	0.724443	undirected
	Gh_A12G2183	Gh_D11G2380	0.708237	undirected
	Gh_A08G2210	Gh_D11G2380	0.74295	undirected
	Gh_D07G1312	Gh_D11G2401	0.717959	undirected
	Gh_D08G1440	Gh_D11G2401	0.74677	undirected
	Gh_A08G2210	Gh_D11G2401	0.766573	undirected
	Gh_A03G1024	Gh_D11G2401	0.680223	undirected
	Gh_A12G2183	Gh_D11G2401	0.728837	undirected
	Gh_D07G1312	Gh_D11G2468	0.676426	undirected
	Gh_D08G1440	Gh_D11G2468	0.705586	undirected
	Gh_A08G2210	Gh_D11G2468	0.718826	undirected
	Gh_A03G1024	Gh_D11G2468	0.639206	undirected
	Gh_A12G2183	Gh_D11G2468	0.692326	undirected
	Gh_D07G1312	Gh_D11G2880	0.664108	undirected
	Gh_D08G1440	Gh_D11G2880	0.696093	undirected
	Gh_A08G2210	Gh_D11G2880	0.711288	undirected
	Gh_A03G1024	Gh_D11G2880	0.638969	undirected
	Gh_A12G2183	Gh_D11G2880	0.687266	undirected
	Gh_D07G1312	Gh_D11G3034	0.68741	undirected
	Gh_D08G1440	Gh_D11G3034	0.709232	undirected
	Gh_A08G2210	Gh_D11G3034	0.727537	undirected
	Gh_A03G1024	Gh_D11G3034	0.639451	undirected
	Gh_A12G2183	Gh_D11G3034	0.711768	undirected
	Gh_D07G1312	Gh_D11G3068	0.709006	undirected
	Gh_D08G1440	Gh_D11G3068	0.734328	undirected
	Gh_A08G2210	Gh_D11G3068	0.756842	undirected
	Gh_A03G1024	Gh_D11G3068	0.666857	undirected
	Gh_A12G2183	Gh_D11G3068	0.72498	undirected
	Gh_A03G1024	Gh_D11G3147	0.631287	undirected
	Gh_D07G1312	Gh_D11G3147	0.671025	undirected
	Gh_D08G1440	Gh_D11G3147	0.696081	undirected
	Gh_A12G2183	Gh_D11G3147	0.687643	undirected
	Gh_A08G2210	Gh_D11G3147	0.715823	undirected
	Gh_D07G1312	Gh_D11G3294	0.668878	undirected
	Gh_D08G1440	Gh_D11G3294	0.697731	undirected
	Gh_A08G2210	Gh_D11G3294	0.717574	undirected
	Gh_A03G1024	Gh_D11G3294	0.637795	undirected
	Gh_A12G2183	Gh_D11G3294	0.695457	undirected
	Gh_D07G1312	Gh_D12G0318	0.694519	undirected
	Gh_D08G1440	Gh_D12G0318	0.743682	undirected
	Gh_A08G2210	Gh_D12G0318	0.750009	undirected
	Gh_A03G1024	Gh_D12G0318	0.659323	undirected
	Gh_A12G2183	Gh_D12G0318	0.756152	undirected
	Gh_D05G0202	Gh_D12G0344	0.429864	undirected
	Gh_D08G1467	Gh_D12G0344	0.478959	undirected
	Gh_A03G0889	Gh_D12G0344	0.494048	undirected
	Gh_D07G1312	Gh_D12G0375	0.656419	undirected
	Gh_D08G1440	Gh_D12G0375	0.686755	undirected
	Gh_A08G2210	Gh_D12G0375	0.692829	undirected
	Gh_A03G1024	Gh_D12G0375	0.618568	undirected
	Gh_A12G2183	Gh_D12G0375	0.678008	undirected
	Gh_D07G1312	Gh_D12G0808	0.702018	undirected
	Gh_D08G1440	Gh_D12G0808	0.727749	undirected
	Gh_A08G2210	Gh_D12G0808	0.755699	undirected
	Gh_A03G1024	Gh_D12G0808	0.668188	undirected
	Gh_A12G2183	Gh_D12G0808	0.742765	undirected
	Gh_A03G1024	Gh_D12G0919	0.663083	undirected
	Gh_D07G1312	Gh_D12G0919	0.705605	undirected
	Gh_D08G1440	Gh_D12G0919	0.732627	undirected
	Gh_A12G2183	Gh_D12G0919	0.717395	undirected
	Gh_A08G2210	Gh_D12G0919	0.749496	undirected
	Gh_A03G1024	Gh_D12G0928	0.606993	undirected
	Gh_D07G1312	Gh_D12G0928	0.639139	undirected
	Gh_D08G1440	Gh_D12G0928	0.668516	undirected
	Gh_A12G2183	Gh_D12G0928	0.655429	undirected
	Gh_A08G2210	Gh_D12G0928	0.681812	undirected
	Gh_D08G1440	Gh_D12G1058	0.66197	undirected
	Gh_A08G2210	Gh_D12G1058	0.625107	undirected
	Gh_A12G2183	Gh_D12G1058	0.675016	undirected
	Gh_D07G1312	Gh_D12G1309	0.67044	undirected
	Gh_D08G1440	Gh_D12G1309	0.692949	undirected
	Gh_A08G2210	Gh_D12G1309	0.706767	undirected
	Gh_A03G1024	Gh_D12G1309	0.62119	undirected
	Gh_A12G2183	Gh_D12G1309	0.681571	undirected
	Gh_D07G1312	Gh_D12G1524	0.607999	undirected
	Gh_D08G1440	Gh_D12G1524	0.675416	undirected
	Gh_A12G2183	Gh_D12G1524	0.685785	undirected
	Gh_A08G2210	Gh_D12G1524	0.663195	undirected
	Gh_A03G1024	Gh_D12G1537	0.665333	undirected
	Gh_D07G1312	Gh_D12G1537	0.707535	undirected
	Gh_D08G1440	Gh_D12G1537	0.729362	undirected
	Gh_A12G2183	Gh_D12G1537	0.745723	undirected
	Gh_A08G2210	Gh_D12G1537	0.756986	undirected
	Gh_D07G1312	Gh_D12G1727	0.713778	undirected
	Gh_D08G1440	Gh_D12G1727	0.740921	undirected
	Gh_A08G2210	Gh_D12G1727	0.759092	undirected
	Gh_A03G1024	Gh_D12G1727	0.671579	undirected
	Gh_A12G2183	Gh_D12G1727	0.724809	undirected
	Gh_D05G0202	Gh_D12G1785	0.416402	undirected
	Gh_D08G1467	Gh_D12G1785	0.466522	undirected
	Gh_A03G0889	Gh_D12G1785	0.489985	undirected
	Gh_A08G2199	Gh_D12G1785	0.500087	undirected
	Gh_D07G1312	Gh_D12G1927	0.709065	undirected
	Gh_D08G1440	Gh_D12G1927	0.733881	undirected
	Gh_A08G2210	Gh_D12G1927	0.751712	undirected
	Gh_A03G1024	Gh_D12G1927	0.663196	undirected
	Gh_A12G2183	Gh_D12G1927	0.718895	undirected
	Gh_D07G1312	Gh_D12G1936	0.661233	undirected
	Gh_D08G1440	Gh_D12G1936	0.759889	undirected
	Gh_A08G2210	Gh_D12G1936	0.665514	undirected
	Gh_A12G2183	Gh_D12G1936	0.765301	undirected
	Gh_D07G1312	Gh_D12G1938	0.663156	undirected
	Gh_D08G1440	Gh_D12G1938	0.762103	undirected
	Gh_A08G2210	Gh_D12G1938	0.66762	undirected
	Gh_A12G2183	Gh_D12G1938	0.766574	undirected
	Gh_D07G1312	Gh_D12G1939	0.663191	undirected
	Gh_D08G1440	Gh_D12G1939	0.762133	undirected
	Gh_A08G2210	Gh_D12G1939	0.667721	undirected
	Gh_A12G2183	Gh_D12G1939	0.766532	undirected
	Gh_D07G1312	Gh_D12G1961	0.708395	undirected
	Gh_D08G1440	Gh_D12G1961	0.731699	undirected
	Gh_A08G2210	Gh_D12G1961	0.75443	undirected
	Gh_A03G1024	Gh_D12G1961	0.664367	undirected
	Gh_A12G2183	Gh_D12G1961	0.735006	undirected
	Gh_D07G1312	Gh_D12G2363	0.722217	undirected
	Gh_D08G1440	Gh_D12G2363	0.7486	undirected
	Gh_A08G2210	Gh_D12G2363	0.771768	undirected
	Gh_A03G1024	Gh_D12G2363	0.682219	undirected
	Gh_A12G2183	Gh_D12G2363	0.729311	undirected
	Gh_A03G1024	Gh_D12G2510	0.670468	undirected
	Gh_D07G1312	Gh_D12G2510	0.711447	undirected
	Gh_D08G1440	Gh_D12G2510	0.734378	undirected
	Gh_A12G2183	Gh_D12G2510	0.732849	undirected
	Gh_A08G2210	Gh_D12G2510	0.762687	undirected
	Gh_A03G1024	Gh_D12G2513	0.669601	undirected
	Gh_D07G1312	Gh_D12G2513	0.712877	undirected
	Gh_D08G1440	Gh_D12G2513	0.735068	undirected
	Gh_A12G2183	Gh_D12G2513	0.74468	undirected
	Gh_A08G2210	Gh_D12G2513	0.762757	undirected
	Gh_D08G1467	Gh_D12G2684	0.4613	undirected
	Gh_A03G0889	Gh_D12G2684	0.509524	undirected
	Gh_A08G2199	Gh_D12G2684	0.517523	undirected
	Gh_D05G0202	Gh_D13G0029	0.425897	undirected
	Gh_D08G1467	Gh_D13G0029	0.41744	undirected
	Gh_A03G0889	Gh_D13G0029	0.446378	undirected
	Gh_D07G1312	Gh_D13G0202	0.679468	undirected
	Gh_D08G1440	Gh_D13G0202	0.699781	undirected
	Gh_A08G2210	Gh_D13G0202	0.718541	undirected
	Gh_A03G1024	Gh_D13G0202	0.629044	undirected
	Gh_A12G2183	Gh_D13G0202	0.698328	undirected
	Gh_D07G1312	Gh_D13G0365	0.620416	undirected
	Gh_D08G1440	Gh_D13G0365	0.645615	undirected
	Gh_A08G2210	Gh_D13G0365	0.648327	undirected
	Gh_A12G2183	Gh_D13G0365	0.663048	undirected
	Gh_D07G1312	Gh_D13G0488	0.706624	undirected
	Gh_D08G1440	Gh_D13G0488	0.733535	undirected
	Gh_A08G2210	Gh_D13G0488	0.761269	undirected
	Gh_A03G1024	Gh_D13G0488	0.674383	undirected
	Gh_A12G2183	Gh_D13G0488	0.733936	undirected
	Gh_D07G1312	Gh_D13G0610	0.679077	undirected
	Gh_D08G1440	Gh_D13G0610	0.706726	undirected
	Gh_A08G2210	Gh_D13G0610	0.716869	undirected
	Gh_A03G1024	Gh_D13G0610	0.636303	undirected
	Gh_A12G2183	Gh_D13G0610	0.695995	undirected
	Gh_D07G1312	Gh_D13G0660	0.608334	undirected
	Gh_D08G1440	Gh_D13G0660	0.639022	undirected
	Gh_A08G2210	Gh_D13G0660	0.641849	undirected
	Gh_A12G2183	Gh_D13G0660	0.632173	undirected
	Gh_D07G1312	Gh_D13G0701	0.683739	undirected
	Gh_D08G1440	Gh_D13G0701	0.744594	undirected
	Gh_A08G2210	Gh_D13G0701	0.740321	undirected
	Gh_A03G1024	Gh_D13G0701	0.651357	undirected
	Gh_A12G2183	Gh_D13G0701	0.755868	undirected
	Gh_A03G1024	Gh_D13G0745	0.648376	undirected
	Gh_D07G1312	Gh_D13G0745	0.678889	undirected
	Gh_D08G1440	Gh_D13G0745	0.706765	undirected
	Gh_A12G2183	Gh_D13G0745	0.704065	undirected
	Gh_A08G2210	Gh_D13G0745	0.727288	undirected
	Gh_D07G1312	Gh_D13G0840	0.705416	undirected
	Gh_D08G1440	Gh_D13G0840	0.731803	undirected
	Gh_A08G2210	Gh_D13G0840	0.747054	undirected
	Gh_A03G1024	Gh_D13G0840	0.660185	undirected
	Gh_A12G2183	Gh_D13G0840	0.718321	undirected
	Gh_D07G1312	Gh_D13G0848	0.706138	undirected
	Gh_D08G1440	Gh_D13G0848	0.73758	undirected
	Gh_A08G2210	Gh_D13G0848	0.759455	undirected
	Gh_A03G1024	Gh_D13G0848	0.667564	undirected
	Gh_A12G2183	Gh_D13G0848	0.752269	undirected
	Gh_A03G1024	Gh_D13G1315	0.628607	undirected
	Gh_D07G1312	Gh_D13G1315	0.668756	undirected
	Gh_D08G1440	Gh_D13G1315	0.696426	undirected
	Gh_A12G2183	Gh_D13G1315	0.68438	undirected
	Gh_A08G2210	Gh_D13G1315	0.708861	undirected
	Gh_D07G1312	Gh_D13G1317	0.654671	undirected
	Gh_D08G1440	Gh_D13G1317	0.682877	undirected
	Gh_A08G2210	Gh_D13G1317	0.689868	undirected
	Gh_A03G1024	Gh_D13G1317	0.614641	undirected
	Gh_A12G2183	Gh_D13G1317	0.67417	undirected
	Gh_D07G1312	Gh_D13G1447	0.698402	undirected
	Gh_D08G1440	Gh_D13G1447	0.732286	undirected
	Gh_A08G2210	Gh_D13G1447	0.751521	undirected
	Gh_A03G1024	Gh_D13G1447	0.662069	undirected
	Gh_A12G2183	Gh_D13G1447	0.74773	undirected
	Gh_D07G1312	Gh_D13G1703	0.608926	undirected
	Gh_D08G1440	Gh_D13G1703	0.693222	undirected
	Gh_A12G2183	Gh_D13G1703	0.701994	undirected
	Gh_D05G0202	Gh_D13G1724	0.440167	undirected
	Gh_D08G1467	Gh_D13G1724	0.430184	undirected
	Gh_A03G0889	Gh_D13G1724	0.465805	undirected
	Gh_A03G1024	Gh_D13G1844	0.669616	undirected
	Gh_D07G1312	Gh_D13G1844	0.712058	undirected
	Gh_D08G1440	Gh_D13G1844	0.734894	undirected
	Gh_A12G2183	Gh_D13G1844	0.74051	undirected
	Gh_A08G2210	Gh_D13G1844	0.761054	undirected
	Gh_D07G1312	Gh_D13G1881	0.654705	undirected
	Gh_D08G1440	Gh_D13G1881	0.695832	undirected
	Gh_A08G2210	Gh_D13G1881	0.704447	undirected
	Gh_A03G1024	Gh_D13G1881	0.619964	undirected
	Gh_A12G2183	Gh_D13G1881	0.710627	undirected
	Gh_D05G0202	Gh_D13G2127	0.414797	undirected
	Gh_A03G0889	Gh_D13G2127	0.488548	undirected
	Gh_D08G1467	Gh_D13G2127	0.418762	undirected
	Gh_A08G2199	Gh_D13G2127	0.422749	undirected
	Gh_D08G1440	Gh_D13G2201	0.641735	undirected
	Gh_D08G1440	Gh_D13G2201	0.61049	undirected
	Gh_A08G2210	Gh_D13G2201	0.642556	undirected
	Gh_A12G2183	Gh_D13G2201	0.660379	undirected
	Gh_A12G2183	Gh_D13G2201	0.644502	undirected
	Gh_A03G1024	Gh_D13G2218	0.659302	undirected
	Gh_D07G1312	Gh_D13G2218	0.695041	undirected
	Gh_D08G1440	Gh_D13G2218	0.723712	undirected
	Gh_A12G2183	Gh_D13G2218	0.705906	undirected
	Gh_A08G2210	Gh_D13G2218	0.743078	undirected
	Gh_D07G1312	Gh_D13G2264	0.710513	undirected
	Gh_D08G1440	Gh_D13G2264	0.734519	undirected
	Gh_A08G2210	Gh_D13G2264	0.763753	undirected
	Gh_A03G1024	Gh_D13G2264	0.67175	undirected
	Gh_A12G2183	Gh_D13G2264	0.749645	undirected
	Gh_D08G1440	Gh_D13G2402	0.632017	undirected
	Gh_A08G2210	Gh_D13G2402	0.632841	undirected
	Gh_A12G2183	Gh_D13G2402	0.626874	undirected
	Gh_D07G1312	Gh_D13G2414	0.629761	undirected
	Gh_D08G1440	Gh_D13G2414	0.65284	undirected
	Gh_A12G2183	Gh_D13G2414	0.673956	undirected
	Gh_A08G2210	Gh_D13G2414	0.658624	undirected
	Gh_D07G1312	Gh_Sca004937G04	0.654054	undirected
	Gh_D08G1440	Gh_Sca004937G04	0.678288	undirected
	Gh_A08G2210	Gh_Sca004937G04	0.686245	undirected
	Gh_A03G1024	Gh_Sca004937G04	0.606657	undirected
	Gh_A12G2183	Gh_Sca004937G04	0.680276	undirected
	Gh_D07G1312	Gh_Sca005661G01	0.705964	undirected
	Gh_D08G1440	Gh_Sca005661G01	0.737692	undirected
	Gh_A08G2210	Gh_Sca005661G01	0.759154	undirected
	Gh_A03G1024	Gh_Sca005661G01	0.66714	undirected
	Gh_A12G2183	Gh_Sca005661G01	0.75242	undirected
	Gh_D05G0202	Gh_Sca006294G01	0.415654	undirected
	Gh_D08G1467	Gh_Sca006294G01	0.459052	undirected
	Gh_A03G0889	Gh_Sca006294G01	0.492107	undirected
	Gh_A08G2199	Gh_Sca006294G01	0.475614	undirected
	Gh_D07G1312	Gh_Sca007121G01	0.706242	undirected
	Gh_D08G1440	Gh_Sca007121G01	0.737877	undirected
	Gh_A08G2210	Gh_Sca007121G01	0.759465	undirected
	Gh_A03G1024	Gh_Sca007121G01	0.667299	undirected
	Gh_A12G2183	Gh_Sca007121G01	0.752613	undirected
	Gh_D07G1312	Gh_Sca007497G01	0.662943	undirected
	Gh_D08G1440	Gh_Sca007497G01	0.761892	undirected
	Gh_A08G2210	Gh_Sca007497G01	0.667626	undirected
	Gh_A12G2183	Gh_Sca007497G01	0.766162	undirected
	Gh_D07G1312	Gh_Sca007916G02	0.708829	undirected
	Gh_D08G1440	Gh_Sca007916G02	0.736517	undirected
	Gh_A08G2210	Gh_Sca007916G02	0.759428	undirected
	Gh_A03G1024	Gh_Sca007916G02	0.672187	undirected
	Gh_A12G2183	Gh_Sca007916G02	0.718003	undirected
	Gh_D07G1312	Gh_Sca008223G01	0.707859	undirected
	Gh_D08G1440	Gh_Sca008223G01	0.735998	undirected
	Gh_A08G2210	Gh_Sca008223G01	0.760496	undirected
	Gh_A03G1024	Gh_Sca008223G01	0.66833	undirected
	Gh_A12G2183	Gh_Sca008223G01	0.751241	undirected
	Gh_A03G1024	Gh_Sca009628G01	0.637195	undirected
	Gh_D07G1312	Gh_Sca009628G01	0.677179	undirected
	Gh_D08G1440	Gh_Sca009628G01	0.700433	undirected
	Gh_A12G2183	Gh_Sca009628G01	0.70642	undirected
	Gh_A08G2210	Gh_Sca009628G01	0.723544	undirected
	Gh_D07G1312	Gh_Sca011956G01	0.677129	undirected
	Gh_D08G1440	Gh_Sca011956G01	0.749192	undirected
	Gh_A08G2210	Gh_Sca011956G01	0.733636	undirected
	Gh_A03G1024	Gh_Sca011956G01	0.644597	undirected
	Gh_A12G2183	Gh_Sca011956G01	0.759728	undirected
	Gh_D07G1312	Gh_Sca013347G01	0.709893	undirected
	Gh_D08G1440	Gh_Sca013347G01	0.734698	undirected
	Gh_A08G2210	Gh_Sca013347G01	0.763555	undirected
	Gh_A03G1024	Gh_Sca013347G01	0.673721	undirected
	Gh_A12G2183	Gh_Sca013347G01	0.744359	undirected
	Gh_A03G1024	Gh_Sca066907G01	0.645532	undirected
	Gh_D07G1312	Gh_Sca066907G01	0.692667	undirected
	Gh_D08G1440	Gh_Sca066907G01	0.714658	undirected
	Gh_A12G2183	Gh_Sca066907G01	0.724737	undirected
	Gh_A08G2210	Gh_Sca066907G01	0.733673	undirected
	Gh_A08G2199	Gh_D08G1467	0.39166	undirected
	Gh_D05G0202	Gh_A03G0889	0.364064	undirected
	Gh_D08G1467	Gh_A03G0889	0.433298	undirected
	Gh_A08G2199	Gh_A03G0889	0.500458	undirected
	Gh_A08G2210	Gh_A12G2183	0.769692	undirected
